# Supplementary material for: A DWI-based hypoxia model shows robustness in an external prostatectomy cohort
Source: Front Oncol. 2024 Jul 23;14:1433197. doi: 10.3389/fonc.2024.1433197 (PMC11300287; doi:10.3389/fonc.2024.1433197)
Supplement: Supplementary file 2 [file DataSheet_2.zip]

Archive with 3 entries (2 files):
- Data Sheet 2/
- Data Sheet 2/Supplementary DataS1.txt
- Data Sheet 2/Supplementary DataS2.txt
