# Supplementary material for: A DWI-based hypoxia model shows robustness in an external prostatectomy cohort
Source: Front Oncol. 2024 Jul 23;14:1433197. doi: 10.3389/fonc.2024.1433197 (PMC11300287; doi:10.3389/fonc.2024.1433197)
Supplement: Supplementary file 2 [file DataSheet_2.zip › Data Sheet 2/Supplementary DataS1.txt]

Oslo Dataset
ADC	fBV
0.4928157850410411	0.23263341550397149
0.7537742659236083	0.13870200704116958
0.8305850389933775	0.10352797080902282
0.7296527177584621	0.1517921364080916
0.6696496455601073	0.20715853137914605
0.6234643506975359	0.21529106391608166
0.7103143028168839	0.1603833082526494
0.8172560452284372	0.09408313660948714
0.8597505086676808	0.055098779530334936
0.8826166602981288	0.042134161006067164
0.8774733550980233	0.07053993407431369
0.8502773165263091	0.11903329878774697
0.4751346418537746	0.13379623359710935
0.8087725890283014	0.0561287039747093
0.9164997705044129	0.06203260898874407
0.8887674335502802	0.10112218377072255
0.8898378531168638	0.10416259754020496
0.8588046779244826	0.09344311164303645
0.7794430134841585	0.10027355919071444
0.7622339618557896	0.09155219062070417
0.8167678296451875	0.07157178498830236
0.8412103779348151	0.08751005296703984
0.8561382039950445	0.12509491521990992
0.8821731144242865	0.16316262078545352
0.9176644222572787	0.19116311453152426
0.6111271709902846	0.1421004156273208
0.9235167264559855	0.015268297688377404
1.0586546735413866	-0.03977691156149057
1.067804473953398	-0.019420145046525346
0.9690327978473544	0.04683129424557317
0.7896918421858327	0.12121216340640559
0.6471458658645504	0.16496454730586016
0.6362236769603223	0.15840292528403654
0.6672690291192411	0.1407958324531029
0.6810234825509807	0.14686822194920107
0.7490064118368578	0.1577658669133765
0.859317498894608	0.16664109858213852
0.950744638823912	0.17806955072017672
0.5868498340631976	0.24019568416093123
0.8017291003422279	0.1357832680858072
1.0078057209426095	0.002030285254728724
1.135556136013569	-0.08978402846266413
1.09075472711254	-0.05763006246333971
0.8947197157543642	0.07066719998490636
0.6583765699044087	0.1851585877707216
0.5227108350912597	0.22910069917287385
0.49502714538664033	0.21946401908679997
0.512818077821506	0.19141262132439896
0.5672078283101858	0.17041596159375305
0.6751753574861188	0.15971869881888878
0.8011244223415324	0.1594973685368808
0.9112554211419347	0.16866766737022967
1.014361304265576	0.17394148552960328
0.6340149257609121	0.27678047813147943
0.9005335278538029	0.15966758396981517
1.041037725780665	0.027559246211393735
1.0937754195877676	-0.05837832157975652
1.0229934343641272	-0.023981579763788723
0.7915345400259959	0.11508860303455667
0.5453091309385836	0.22875711367034604
0.4385381120727895	0.25991861591699633
0.44409983471427417	0.2370614784765639
0.48247794418812384	0.19049698708965684
0.5713570925639996	0.14578233557441503
0.6970281186137813	0.1209571190743161
0.8094403808607679	0.1264266759955841
0.8768215084161886	0.15624817733771718
0.9253169197494467	0.18580733368520785
0.9500306429529862	0.20845691670871305
0.5278439422667832	0.3250711108603115
0.839686800704447	0.20646534210302972
0.9831332325430453	0.08009164896967527
0.9680699427276783	0.02144937660129057
0.8356528769524498	0.06974154899120998
0.6537076209299846	0.16202528376507425
0.5093479961124069	0.22744140504710292
0.4699352493445444	0.2348117685755307
0.5073569807413701	0.19776447048714577
0.5635531223270255	0.1410182196305373
0.6535896696697162	0.09729337922550658
0.7480650890610192	0.08843356606587212
0.8153492909051786	0.11241915890373984
0.8126896093917121	0.16851713644190464
0.7589563887203666	0.22558513829929785
0.743634599074482	0.2524798010979587
0.48785565049802615	0.333861861299247
0.7194739527846749	0.2392933795260802
0.820647733701676	0.14739484138583023
0.7991794641520383	0.10461621365978775
0.6668812126975483	0.14219371610192436
0.5439409304723918	0.19146492537050191
0.5136702427895712	0.2024743007117391
0.578592525461883	0.16577836559253428
0.6331534907388825	0.1096343496787445
0.6657226292090002	0.0655939653450423
0.7239163388538428	0.05262144851499388
0.7835974887568415	0.07771430263817103
0.8005851655014354	0.1322324162291991
0.733114095388177	0.20498425494968256
0.6141576576020609	0.26479468787141747
0.5568698662475933	0.28568511708851085
0.6320638205114396	0.2561480501640627
0.5185290274557895	0.30575312713954983
0.63793816507152	0.2349480286977969
0.6695753633658305	0.17828454691252876
0.6409486150404792	0.16125490417532215
0.5579214288912815	0.18827697855342823
0.5127397646282027	0.20148781297120183
0.5633772506368653	0.16572591973402034
0.6871298804250389	0.0824479674902617
0.7634700789754668	0.007562931192865714
0.7689305301138081	-0.013183855667508607
0.7722795387546061	0.01982454501001918
0.7830555916588501	0.08328621187112398
0.7780874912508942	0.1553254558939512
0.6859654159391206	0.23138372403565538
0.5380682047110557	0.2860972212238634
0.49170336568982825	0.2651091686686227
0.5161737716172985	0.2571919221550214
0.5387068008754005	0.19634184757099266
0.5772112574890219	0.18439619373542712
0.6598863686392071	0.12711759994208813
0.7779844114363585	0.03131270600607439
0.8450310632489408	-0.0451741664480868
0.8285839931588941	-0.048034695486527466
0.7852456253845036	0.011206222013018761
0.759639888391103	0.08956165408338551
0.7457429171441059	0.16176881386223213
0.6671106023331683	0.22997926416223433
0.5221615478975623	0.2822500772194799
0.4534364710285868	0.2647097347780265
0.5576927280924997	0.2067923741233651
0.4846776873415904	0.19541217803165228
0.5566398688098747	0.12730404804144999
0.5474541296447207	0.18942585940174672
0.645232920681936	0.16718457215905697
0.7428755527781842	0.11078621948244965
0.8062770948266593	0.04125199033404126
0.8393707785897123	-0.016329384521631733
0.8341248228279351	-0.030435748384762807
0.7983954837118088	0.010707031357902737
0.7520262283791722	0.08160668182067313
0.7119102750967748	0.14634044952638803
0.6538383774181593	0.20157311181763607
0.5704828994513046	0.2461394972743287
0.5124279072861065	0.2662489586937117
0.5183831955615426	0.25675477290222853
0.5911612608988044	0.22705996203461556
0.7235093454837359	0.1940489539754396
0.4131241960019129	0.2277540567509748
0.45154547635738523	0.15477001583350372
0.4895220596328421	0.09604024561023775
0.5710624872735831	0.18010705198272375
0.6638725133898479	0.16643209725689698
0.7458254812680861	0.1242416136920903
0.7695329180699558	0.08105175087449265
0.7872676473439304	0.0365218100159092
0.8124371969468539	0.005660188045106498
0.8018969149514252	0.01742197498689816
0.7523690912141263	0.0644405632262707
0.6968809927391562	0.11373557316575157
0.6597618403898011	0.15322571115801276
0.6118376394074326	0.19726886023106055
0.6038003623908964	0.2261465534192867
0.6490484885065196	0.23621911166788204
0.7199931534030156	0.2354107542339411
0.8317963977441315	0.21945436360409032
0.9083577025765585	0.2051575067046746
0.26944923310040425	0.31361277666275256
0.4274461713375266	0.21338831112368897
0.4214613657480317	0.16423200097961554
0.4291061380463891	0.12659041423542103
0.4762319201420429	0.12475664588028995
0.5307823232830514	0.15461544938316843
0.5899706197808018	0.17450677418537142
0.6646361353077603	0.16426354500914542
0.7080739583289175	0.13523584522995885
0.6994822123358563	0.10673232321755083
0.706537322968399	0.07701630895168218
0.7687660940424723	0.04321025880207387
0.7973323551726026	0.038174375074724924
0.7538245529911021	0.06860316690670464
0.7066787055182958	0.0958324749248921
0.6633575224512308	0.1161687573201905
0.6319298776522744	0.1482294927728972
0.6622817888866637	0.18168061668269295
0.7447350914043583	0.203582559022778
0.8376177385572612	0.21895924061735195
0.9252012296308196	0.22176970020135522
0.9216709617894947	0.22492608492252125
0.32579964231408753	0.28822178904076645
0.4168678779949269	0.25701453482778097
0.45672019123687624	0.21884349822683025
0.4415602191139814	0.18548764716812038
0.4297019419770419	0.1635113961574569
0.48848508564164295	0.15349182326453814
0.5740706922755084	0.15837334156578925
0.6249689676726328	0.16419804758589646
0.6677702312369498	0.14698473399518888
0.676385190643637	0.11720494253446131
0.6501773339941586	0.0921005795064922
0.6512028064103297	0.07570765545135444
0.72032907953883	0.06461726321321058
0.7934111586933132	0.06297243035581068
0.7868583061926732	0.08531339152550381
0.7491808122700593	0.09868076377155308
0.7025762194340107	0.0967096230750712
0.6628473669479509	0.10711018121226831
0.6742947523129783	0.13660407108572842
0.75890253140598	0.15726286641113296
0.8826759159517574	0.17236097106435394
0.9608801146162248	0.1955203877568245
0.8776877696664661	0.23582732448004895
0.3083362785816662	0.2661477656980449
0.4287337687106909	0.2514085038586817
0.48483396205841606	0.2415572895719303
0.49497740933618395	0.2210431817790677
0.4961891138114464	0.18763458941547506
0.5172726044024492	0.16104258869920643
0.5735109541584175	0.15239341638088483
0.617701858424838	0.15791920380136568
0.634204356087184	0.15517010198511055
0.6557592306766553	0.12422875055599694
0.6781567643224002	0.06948780529641109
0.6592938817826363	0.03264303668027653
0.6178824902100919	0.04784680788647944
0.6588151410702782	0.07419538226117828
0.7572625709699867	0.0876854395053646
0.8261068659502521	0.0990323042798665
0.8198549106549806	0.10758429519683403
0.7327898981050823	0.11340517030897496
0.677007686496219	0.10480545920070197
0.6984773051327064	0.09047781974456429
0.7895260453309739	0.07495130597671795
0.9089215334461229	0.08402504715522147
0.9383365402665872	0.1490221852840073
0.8382578024515884	0.22786015795230102
0.731387462456972	0.2685615903200813
0.3636254272207022	0.208706816162614
0.4768892049504019	0.19435782401205645
0.5364978106060497	0.20318166218395867
0.5443994147913491	0.2123470507759739
0.544912299794728	0.19805414453507625
0.567265457555879	0.16238285149648296
0.6001423247983064	0.13635947703895268
0.6374296836871305	0.13894118031292546
0.6492226121343085	0.15297878376902702
0.6425248673416076	0.1464557555013017
0.6720281432630135	0.09452982650022114
0.707058963849572	0.012626286858626316
0.691386824327617	-0.036959380644508884
0.6342919468548742	0.0010968090489905805
0.6249834030351068	0.0699411394197019
0.6959441034709912	0.11025159688432508
0.79685037773081	0.12216106113687696
0.830312968518554	0.1319845186763077
0.7892670314985579	0.1300887979331714
0.738791987403791	0.10618950049638427
0.7493943132273668	0.05542196023507704
0.8312497860705215	-0.0035859340562919132
0.9037655389156828	0.0016165253414044743
0.9007611554884115	0.0915340188894816
0.8326760183169324	0.19225571589315593
0.769262219470461	0.24716484420411539
0.45927966142201365	0.1809477209792538
0.5126148133051859	0.15740406702955362
0.5750726096213598	0.15654053278276503
0.6155787158586002	0.16094705371088203
0.5952229381765356	0.1680842468603672
0.6030477980686508	0.14929340636295055
0.6439228082375243	0.11463109334891139
0.6661968019597782	0.10303413795281632
0.6697925957134412	0.12374515919895511
0.6768785950642845	0.14333213860006225
0.7086773957508476	0.12536717809314873
0.7364839931918825	0.06786854909600581
0.7426246335099028	-0.01366716880523458
0.7102003193274246	-0.0593080611479542
0.6669817616824255	-0.01893714000135481
0.6509294796397195	0.06295438598650924
0.686748179096693	0.12015011942937233
0.7426393454602072	0.15119940761431622
0.8182537863941309	0.15069926002445322
0.8429080390234942	0.1330384920823705
0.8136488305434935	0.10015656088274583
0.805490683602826	0.0444660892415999
0.8327938736186231	-0.011146376599513463
0.866352111816623	-0.014209779462924663
0.8747700592554821	0.05388462439828346
0.8499167399618984	0.14655665426988151
0.8497130563740466	0.19855664395741185
0.5507891721999384	0.18131259584830056
0.6336288409129734	0.150318320467039
0.6407641689888626	0.14944309044670834
0.6376968631974184	0.1442759037756798
0.6324263919187143	0.12693738657938713
0.6533217665927027	0.0957682392166348
0.701478339018203	0.06534946036029578
0.723420235155168	0.0680710740569208
0.7317289009372924	0.09824403679657508
0.7468327278364847	0.12332663758829138
0.7771534786720061	0.11721185458178825
0.7989311499044179	0.07602035971483542
0.7801404527641549	0.015564220903048055
0.7401500093365578	-0.029841269416839164
0.7246085225278633	-0.016145126410897447
0.7303054470239868	0.05210595205429457
0.736063468204999	0.12390465826005614
0.7550085624019364	0.16416625098558207
0.7984873517349956	0.16691680317532143
0.8339634165497123	0.140508584338507
0.8252429314868882	0.10412580011062096
0.8223918797041582	0.06155780927984928
0.8376066219570422	0.025755608184839476
0.8489650909425309	0.02001519447346604
0.8826422227737837	0.04770203317889103
0.9046625903792472	0.10392773057664247
0.9786294557757994	0.1315738235924908
0.6427704953695523	0.19715346506761672
0.6927529093471014	0.1788078175396007
0.662948273671787	0.17231263545978412
0.6351616360977469	0.15417352113676974
0.629052757629578	0.12276264726430862
0.6598834917937977	0.07820321973902722
0.7271828291399988	0.03902301273258941
0.7800493716254951	0.039389611677930855
0.8033495924598381	0.07663055905795312
0.820324221856336	0.11388289961348666
0.8371316239198927	0.13017293029969906
0.8141470592119716	0.12413420876955625
0.7922473876132038	0.08052328792483324
0.8135367931456616	0.0073899997115231065
0.8556527364058888	-0.029592081691658237
0.8666655497103033	0.022095353818306747
0.8308115412895448	0.10782444978361105
0.7849204225791717	0.167125682187355
0.7587003446819154	0.18371963656836346
0.737548696583106	0.1693243283037678
0.7427037040612025	0.13738506001432366
0.7720532424065257	0.10771827650922962
0.8186625818565155	0.08145980044786061
0.8371038370232751	0.07038932279024897
0.8936936038710287	0.06788006829990255
1.0079060438217278	0.0654561941020576
1.1309238496140777	0.06034538509249755
0.6889652169969381	0.2099122620172526
0.709693029393541	0.2040785517581425
0.6635323929593588	0.2028566833933781
0.6104623681314837	0.18988712959952625
0.59250870472239	0.15885724232857218
0.6122130139935463	0.11246822835753936
0.6896507039110144	0.06102917473759277
0.777286197434336	0.046470378559941405
0.8455097815547705	0.07177399668449597
0.8591545046153161	0.1194388838834979
0.8407179086845744	0.1590136856475911
0.7987088176557172	0.17080393140094882
0.8019948143955848	0.12866722900799504
0.8933042826661775	0.030822845932425985
0.9909802564860852	-0.045477218148450745
1.0010446939212263	-0.012899408812331984
0.9212984512218158	0.08131655360706869
0.7802655873773187	0.16845925041238624
0.6489449657731082	0.2144534979692676
0.5975864946264268	0.21199837129383745
0.6191641743238361	0.1844263904490276
0.7024126675099603	0.15010342154164477
0.7905077057305845	0.11671259843889098
0.8637142124927327	0.09204884098465697
0.941507460207906	0.07666639280751739
1.0764240259526447	0.048895602748499724
0.7044025621131758	0.20877495656232767
0.71810177887744	0.21257957003442335
0.6612651285165579	0.2233777100794289
0.5695293039622988	0.230329485109701
0.5454635622940903	0.2087165896040886
0.5765965518786943	0.15915691760147793
0.659125681686596	0.09634309375701003
0.7752080048839816	0.0557210653982284
0.8526917174649657	0.06836750700080975
0.85385509276488	0.1180407410491783
0.8131129160960943	0.16877043713061252
0.7745240592434864	0.1884408795275733
0.80994066791428	0.14762288583257374
0.93947653368105	0.0472036835717417
1.06171396665362	-0.03987924706073149
1.0639595682058496	-0.020434733247678884
0.9428332086868401	0.07542176779821634
0.7328458652487242	0.18010786435450116
0.5530850079447982	0.2385805699308289
0.4706076408394936	0.24752469085529782
0.522868793075541	0.21668610638712144
0.6488936458666114	0.16556522708084426
0.7976091295496276	0.10607827372051061
0.9294403146555714	0.06410220750791391
1.0302030446380293	0.04661813014689836
0.7171655450103296	0.19172766164008642
0.7096642196655919	0.21060233047668517
0.6494110733074691	0.23675513314913407
0.5644486741779045	0.2525154959887308
0.5492671129233943	0.23537773236370632
0.5797056286579981	0.19003412958499488
0.6443769096811961	0.12585684864602675
0.7581797824639247	0.06146200732169779
0.8295510299528253	0.04963106224712499
0.8237405712251529	0.09237256900260019
0.799092353659824	0.14412686145781903
0.7765023881283878	0.17132539658494672
0.8317322924668451	0.1387175974025249
0.9587548794623858	0.056266514872860135
1.0379286923717912	0.0015312569691757164
1.0218028806815476	0.0205604832057355
0.9016781037091035	0.0987405956939296
0.7078587059794516	0.1879989580898147
0.5341380695220573	0.24226500821427285
0.4657089756235793	0.24802376401500625
0.5033796843042662	0.2147996653655032
0.632378688813917	0.14642559935485258
0.8239188251689324	0.05411710488452954
1.0097147157685404	-0.013120470505155715
0.6735799189487481	0.19354441044455117
0.6578827561632519	0.21940542297405635
0.6057249649407662	0.2487889461374732
0.5681271203537641	0.24605395680566958
0.6021524691073118	0.20237301976355057
0.6348236734409779	0.14496124387153791
0.6973411246442832	0.07850005635923056
0.7669113610971325	0.033614631251914995
0.7956814889706944	0.04764426080250225
0.7870449650822376	0.10280739016302988
0.7868290294490282	0.1405273547752011
0.8524342137044466	0.12157293843369145
0.9348838068688892	0.0748722255981411
0.9365704977615515	0.0667461254992643
0.8894532625344047	0.09366710492876151
0.8232527966231047	0.13660007311729375
0.7239324676846765	0.18649219631308475
0.6177143046460604	0.2204380292595989
0.576482779429646	0.21401822018744476
0.5885109246944825	0.17139839959826847
0.694072431846058	0.08460250692164896
0.8955300782483184	-0.03762430589879507
1.0814797466643722	-0.10754402034544361
0.5474868737896621	0.23545076523132918
0.5905673727321696	0.23982557006148755
0.5712166100898137	0.25401584889325773
0.5516163198432611	0.26216309583785535
0.5800432369712355	0.24504245219502332
0.6255067578502268	0.20238144287892706
0.632657059547154	0.151867783309736
0.6394291616771931	0.09786498399338285
0.6887831442406253	0.03980099557306577
0.748255278261866	0.022157308890508622
0.7946304308897685	0.0584000499347075
0.8205032973873053	0.10333214909262696
0.8468709928415278	0.11410798312909529
0.8302856787760107	0.11778093727058794
0.7689040020071226	0.13860975613848814
0.7318689768775911	0.15979142443651612
0.7458004416254798	0.16865518704085683
0.7610703721597205	0.17538796427905784
0.7593541978151641	0.17514027935827078
0.7656213109763061	0.14883790557146803
0.7813918477833259	0.0872567808429433
0.873276644448827	-0.022829925193075494
1.0269861054116642	-0.14094175807069476
1.1520163622748512	-0.17004411326286134
0.5262999557153875	0.26477031808420937
0.5642862179337811	0.2502045465445805
0.6016827416142511	0.2370700347866356
0.6505212606137399	0.21801186556654822
0.6948233605596448	0.18201102444031517
0.6755822666620888	0.1421926816304573
0.6327539041165344	0.10309608749837165
0.658819177139748	0.05443167976505696
0.7341343206390102	0.020727867110891935
0.798500527778044	0.03563623200888557
0.8347224322764931	0.07305570756580142
0.8167394734731459	0.11056312825638513
0.7302337459246645	0.14626088690954223
0.626308199104757	0.17997055859123312
0.5981876121981097	0.19773722987027462
0.6627633678797515	0.19055096567588176
0.7770660581462723	0.1606877510425046
0.8835183498746113	0.11974434335911603
0.9597745987056374	0.0661402799343492
1.0280166595941886	-0.012956389087050608
1.109993779322297	-0.11481737833347197
1.175149486986462	-0.1763211718947015
0.5806657010343768	0.24215502878405218
0.6809665497356964	0.20369220131657392
0.7696508438624706	0.16798873189771127
0.8035632048377468	0.13820349307480578
0.7507056906015703	0.11932117576009922
0.6763492248655234	0.09897151638939525
0.6841281756229791	0.06662649207984765
0.7617369432784652	0.03664092796901104
0.8310481169604361	0.03204303438395157
0.8509403799193497	0.05529351189127257
0.8011269963318655	0.09655735928280247
0.6874146011636629	0.1442571317579373
0.5616007574806987	0.18798882981792658
0.5210417261721959	0.2082984876571682
0.6039874833109032	0.19282730903408118
0.7695298880741257	0.13819823733978145
0.9421440363797967	0.06699652068131312
1.0753169992938438	0.0033505243144663663
1.1858217147537409	-0.053716998398862986
1.2420338145415957	-0.08353559227397861
1.2067251781777526	-0.06136981090040124
0.5533529214534977	0.24588404868958608
0.7054778967813106	0.18775332002075004
0.8252641719441443	0.13424446709450702
0.8714972720258124	0.09517040282823132
0.8228772466618595	0.07883921653615569
0.7391697336710608	0.07858301707549314
0.7205932660701262	0.07809183568479584
0.7819117593715433	0.07064824438013403
0.8627989348879351	0.05978230899420409
0.8895522286160958	0.05887315319873166
0.8435525437692384	0.08017732592780749
0.7288434276506086	0.12637189541910937
0.5936605734095312	0.1772379063298996
0.5365190527850133	0.19785864933858938
0.6049163057177847	0.17218678855451666
0.7727422671828182	0.10198050203507475
0.9643876425116154	0.011410062731106705
1.1297780152946357	-0.0371023497422435
1.2176109414447411	-0.018478060446016017
0.45437499200206927	0.2743847079342298
0.6687824075099582	0.19849849675610795
0.8348393574996752	0.11723169947116979
0.8867500648366556	0.060903026326844474
0.83705314595338	0.04390563084968792
0.7421688241053943	0.06628840728045488
0.7054452075896831	0.09729572576264234
0.7714903389539426	0.10929191852206133
0.8665228645207301	0.10405757821581915
0.9080478375265562	0.0944000654480388
0.8849848016927512	0.09683764817720274
0.7974854486282641	0.12806128243876294
0.6773679941488527	0.17259634858533512
0.6004513802477676	0.18859039201731456
0.6414162756611672	0.15032963632354143
0.7918426505461146	0.06191583871090525
0.9848523628745972	-0.043186799064738775
1.1405121355384107	-0.05849991966284607
1.1840174927409675	0.03164530714394889
0.2394501322889091	0.3386516084852412
0.33917943249914734	0.3148496635166253
0.5793074821574642	0.23227278499856693
0.778231093767959	0.12803003005783942
0.8554419072856948	0.04630210956624554
0.823223926002524	0.018089408145285066
0.724230176690522	0.05194917093197988
0.6625141925589606	0.10890188097000707
0.7138845090779734	0.14477099075224417
0.8062751631622489	0.15603308802683247
0.8483818578525818	0.15514118093230062
0.8663000388818783	0.14496131214687366
0.8285989125521305	0.15639502603265948
0.7290345619347209	0.1912933499652968
0.6669352534436322	0.19824644115085388
0.7019663559452092	0.15047838989476126
0.8268851609045241	0.045472684694188775
0.9908285526193822	-0.06693383163596912
1.1048310426228267	-0.05966078046818154
0.2575503188123589	0.3414232167997452
0.4558191868019258	0.2749244180581527
0.6429730889808466	0.16923401960983045
0.7806631072120294	0.0595571960078899
0.8326295647302109	-0.006338895640320216
0.7625818475637439	0.013263375296052237
0.6549372470975743	0.0968180418748126
0.6374811270090157	0.17003279140446093
0.6933348213776784	0.20234649190490517
0.7269034428914769	0.21159033488620102
0.7711077826200962	0.20408309392647953
0.7870709867760592	0.2061565232427563
0.730015644810762	0.22654209251112556
0.6858554603720833	0.22982372357062433
0.730611243904087	0.1869223628518665
0.8431106299903687	0.09123507323256731
0.32763620097850354	0.31885805130994266
0.5003659293903479	0.21300005743511527
0.7108101332176352	0.08467940729268059
0.8405069764781885	-0.01674736746059319
0.8240691269282285	-0.0253423271635716
0.7120057778950943	0.06488654569226332
0.608506145384733	0.1735245463421324
0.5908331714886039	0.22930268132557585
0.6413550707760057	0.23780890195685775
0.7203874856789475	0.22907763996478397
0.7698765375192838	0.23131820752541532
0.7317484424428543	0.255168145620136
0.42888226239124755	0.2696926406045597
0.6554272847079247	0.11224644739062209
0.8272523773781374	-0.0055302536203857555
0.848842498801635	-0.02833784642242208
0.7425211921218032	0.05631740118350645
0.6089129700951291	0.16252396549702497
0.5667474386412835	0.21923492935015193
0.6509981136927284	0.22137197570662476
0.7831775380686803	0.20278286670693624
0.8224624166763101	0.2179712929508442
0.753542336844157	0.26540767945886407
0.5128470048128904	0.2113085451032586
0.6151149743780915	0.1404307865591592
0.7996989960844453	0.023801367919417487
0.8089194844424837	0.013226528974444382
0.6993513237145671	0.08738824145331796
0.5943815181932379	0.1567870477882771
0.5929535891094457	0.18202733625331924
0.7075075907984562	0.1671583865441222
0.8506651586105873	0.14941779958877302
0.9202512863575422	0.17112345009301497
0.8556561913907087	0.23683319960765753
0.5925965950538962	0.16527043692294427
0.745065011437849	0.07363620993314131
0.7357654439395448	0.07169149567943361
0.6325031865397469	0.12984199724591283
0.567468846592636	0.1647765793918648
0.5937048677502499	0.1583371273436388
0.7206900112350704	0.11904574279690484
0.8894496795047367	0.08957566181360632
0.9922879476662587	0.1129545444943042
0.5909783872491766	0.17812655638556305
0.6812446407268083	0.1261335520047763
0.6534054309955281	0.13339245362900007
0.5900905862888849	0.16607629112934666
0.551866522917737	0.18152264702604587
0.5927994480325666	0.15707619081964547
0.7234387413456028	0.10052301358014347
0.8779997394850481	0.06509214505673638
0.9821442443937757	0.08500641691004639
0.5867598233431897	0.17566636256175636
0.6562161304240294	0.14662112190231355
0.6170356564783922	0.16591251863986123
0.5407601308286357	0.19889403473942172
0.5104466715686407	0.20994517898160808
0.5802220595653177	0.17789505259098695
0.7212567914951145	0.11799192931451055
0.8552561986216255	0.08211519700359719
0.5510698340725706	0.16889309527197327
0.6549666907918754	0.13450572371474254
0.6256181926078938	0.15847412137263595
0.5093702481687504	0.2089347997092996
0.4635324751730142	0.2289614733340374
0.5617466439585326	0.20334740041875643
0.7101034199757515	0.15643876786276162
0.5481216240119022	0.15677205653243775
0.6727275688832994	0.10328476851916811
0.6505186291889402	0.12237169900273329
0.5188390314863823	0.18750543889189797
0.4568084427808459	0.22688359887398832
0.7024906436968801	0.09303168124168333
0.7041983958969323	0.08644648944320271
0.5837755798558621	0.14615659370386325
0.7363724894424419	0.12100553561460446
0.7791562878790002	0.08546021889455813
0.7102583990337223	0.10622738729177189
0.8309778114666426	0.12479896496681414
0.8570679582126945	0.08944788853150855
0.5284092331270498	0.2611808523471601
0.7485305755204616	0.2214651349081901
0.8267377864484735	0.17832743316553007
0.9065494936640676	0.12453661486864578
0.5861026688651786	0.22560977596711873
0.5748794936993862	0.06649094616583205
0.556089309665461	0.09204298486190252
0.5373939052762823	0.13276841662528058
0.6426806760378208	0.14832745740004802
0.6212357885061556	0.1845837103643701
0.5302877185618569	0.20803448200732727
0.4844530347129642	0.1837828574551312
0.5105488769674574	0.10223793074635103
0.5283942644111755	0.05410219511819278
0.5946716645196553	0.12552443330012364
0.6885239375165835	0.19123818893324454
0.5973761184167702	0.06704528828335657
0.4103848666803643	0.15879068813782662
0.2649408996766171	0.15474317435289436
0.5408288189578568	0.09597069615593953
0.5752737620711861	0.15002700660898008
0.5360995736749444	0.19572618716556556
0.47253561510924796	0.20628492654688996
0.4569751227038975	0.166486932247472
0.48473597489052306	0.0788436065332216
0.4478551104953544	0.007694887961167644
0.40222098602772693	-0.02190127045521576
0.45050527330060786	-0.04418620743298706
0.5561045131120873	-0.05563944050850673
0.675059840303099	-0.03333480921809296
0.8255270045402913	0.006488360030396162
0.9401408249023577	0.05193306050112379
0.5463737938218178	0.0815044066749158
0.41475147057670986	0.14194871853034038
0.3827914583257623	0.12677889678595938
0.4163069530673968	0.04650966887481668
0.4454120254645552	-0.023000480253160982
0.4320775787461322	0.18857341124386767
0.3850669413480703	0.19434609243950635
0.38550287237221015	0.09392532475951167
0.41804372633028813	0.018579179820634867
0.44286621925494674	-0.03699492404831619
0.5188199369082662	-0.09164258517802508
0.6421613029696377	-0.15286916762025493
0.7988446252456699	-0.19554363422212853
0.946782513443662	-0.17225884161070013
1.0071446228618652	-0.08758266731379129
0.2563489212306706	0.2953358088174528
0.5188365172047825	0.07425488476229922
0.48616869691574727	0.10681118689031512
0.40259014509949537	0.14551296589815232
0.39294271263050007	0.11418864484731493
0.46185478131692137	-0.007546294196949374
0.5166200617494621	-0.12407693687239697
0.5034531162379833	-0.10522678864551768
0.38762050712157026	0.15380005326099874
0.3190345332040258	0.17306287932966757
0.3814235960252473	0.0712503208502837
0.4762747488560844	0.004345206855033291
0.621285498103331	-0.10420352629544173
0.7698658972585087	-0.21875844365269462
0.9015582609242896	-0.2683208577183222
0.9931920820161593	-0.2216284908441368
0.9717423102821844	-0.09666361437452188
0.884139123582702	0.0028343602866000746
0.45957606823091096	0.28112416291640296
0.39987863748794106	0.3030207772619361
0.4222470652172835	0.12609688020753726
0.46712119366984367	0.07872908461867045
0.5021381777549481	0.07966173851792684
0.47515397327362113	0.1146759105670393
0.3715816659328011	0.1607783659713628
0.3484382099188814	0.14149382496134577
0.4443593351151546	0.0194476168675496
0.5153673982770882	-0.1222694465112092
0.4668750723975402	-0.11791989559868063
0.3274370876425461	0.14075398523679208
0.28572501213388	0.15562665460632924
0.34894868129265977	0.1286292235668347
0.48716657907153676	0.0653032841071422
0.689851891649649	-0.06692589836194776
0.8827647296431237	-0.23005635313798092
0.99624990171517	-0.2804092642491582
0.9851114011469387	-0.16717733614124963
0.8648404548275618	-0.017647886278592487
0.7384599719499145	0.07138919655764778
0.6928750215338116	0.08554570380730836
0.644936694290792	0.24977001994252665
0.6047516316539711	0.2769112291785327
0.49270696433099015	0.2955847434937005
0.4568959851683774	0.26209701336309377
0.4419039735675503	0.18490516440341573
0.4439805254429043	0.09614749239576963
0.48384410303950365	0.04701924347410096
0.5397647619033556	0.046091118568280035
0.49693290708939647	0.0983184335169994
0.39744717060502593	0.15291424280050717
0.3993411933975767	0.14077906137029192
0.49547310121671867	0.04007022223375833
0.5450213845962704	-0.08038782033354011
0.48992913010855743	-0.10373544882764191
0.3495101232245884	0.10280230380214142
0.30553666510466193	0.14780125892145057
0.47393987720492725	0.11571837374300827
0.7098649647844455	-0.013128249275757436
0.9417559968266531	-0.18137388532267126
1.044960162068885	-0.24176856170859393
0.9608377091104008	-0.11820809170335976
0.7529545747335731	0.04690911505978609
0.5526315308648735	0.1484800117202922
0.46077073352970344	0.17847958059902375
0.5033295295082086	0.16094260191950216
0.7100057337473014	0.22682195399444546
0.7686407276110538	0.22352019902314013
0.7050027802691028	0.24197509980259038
0.5721572210716943	0.26033918182180044
0.5121836301906305	0.2356694432276913
0.4733673889332715	0.17095644600256452
0.46827939544815156	0.08204924543580905
0.5227654062866044	0.004645598731417997
0.5763453963740293	-0.009281499320866811
0.5363193808010118	0.05591462790389447
0.4810742602819264	0.11904591789849994
0.5504390841697319	0.0953769908926761
0.681245254578302	-0.008959446922134334
0.6860622081714477	-0.08950656596745903
0.5609048300613461	-0.08747731971264411
0.35560840853947795	0.053808409094892984
0.3469180446220494	0.10370483825478993
0.7013888587468786	0.028141423613159994
0.9464473105021624	-0.12489111238896568
1.0376276892765268	-0.1852828676778445
0.899358764447841	-0.0694806558848747
0.6595435863856208	0.08292665915780685
0.4384137824544912	0.18391822412517833
0.32123167497778415	0.23012131199318134
0.42996310012391215	0.21807789780184447
0.7782481863887794	0.20984393025461734
0.8677447965147004	0.17538341083517145
0.8270543513193076	0.1750316464135199
0.6727505722889119	0.20446264215394927
0.5353521003410816	0.21229478333845175
0.48471648606987466	0.16775605626172418
0.47677556753930017	0.09428174126279032
0.5033596323978624	0.01569785484195281
0.5539938906138211	-0.028480515920199047
0.5598449421857342	0.026904720249229474
0.5826961297260727	0.0761189095044603
0.6966349128633892	0.04047730263779807
0.8305961579476673	-0.06365981352270131
0.8250343559328406	-0.12273957727678353
0.6601078284859828	-0.0923453249328003
0.4662331546365106	-0.022432740307063288
0.354738094896245	0.018503562169198122
0.34686014049712605	0.003967049846790214
0.385398096176947	-0.015201358511916922
0.38890647193808886	0.03297135681978298
0.731702549244032	0.035677545488565734
0.9288139790758506	-0.08627235125838925
0.9662993171749307	-0.11200068451926876
0.8289988921884507	-0.025320144051121343
0.6356083491167013	0.08358234912062194
0.45533728672901014	0.16756661134323372
0.42645802800827515	0.24182222455311755
0.6251406314465969	0.2170504248609527
0.7816946268764136	0.14365168743252338
0.5896966635859292	0.26525712575574356
0.6777565596958849	0.24536874547837656
0.8313585322135318	0.1849550770760072
0.9359437765310009	0.12347660637321375
0.9156520694353207	0.11660825423064279
0.7641174621415385	0.16308480573999234
0.6028986005010447	0.19321365630382184
0.5252444171399844	0.1716054099297345
0.4808572300766408	0.12477413110515842
0.47625690606358073	0.06471807178179953
0.5154998524289631	0.017387373123538236
0.5679154607453225	0.030881232102907174
0.6278338969085476	0.06615258195218944
0.7172988861206235	0.04354745502524123
0.8168232137800815	-0.038819891901728236
0.8426301998915594	-0.11105440238682382
0.7627648076480812	-0.12638128993090864
0.592706310701594	-0.07936457638642079
0.449518127760554	-0.032797657886224456
0.4051996932353901	-0.03731149841912658
0.3906035625980454	-0.04496119512920594
0.4011761774834151	-0.014611270261066806
0.41463584566820355	0.04711596928537639
0.48372175291165453	0.08662974970518583
0.6334601919064874	0.07481704639588435
0.7794642732943802	0.01899375983904471
0.8541977871700052	-0.03648482688452662
0.8519203958366851	-0.042366737637154504
0.7739487827626471	0.005484135854987078
0.654119765481554	0.06923826334958945
0.5351725591882863	0.1271496373296543
0.41400345807284167	0.18696460984442873
0.3507237908050381	0.23363461477896397
0.449282197905657	0.23811133179894337
0.6175877002322749	0.215536988210666
0.4206134501138469	0.09843252322230303
0.5543922498262475	0.10627250545025047
0.6477354097889165	0.11857239595086351
0.673801529816838	0.16242138668605866
0.6340425708854984	0.21649998386007685
0.5916630895964266	0.24815095851648394
0.6959966792356725	0.2236203742527513
0.8935422962838787	0.15033247435812946
0.9763556989508915	0.09999610859271542
0.9399307634451074	0.11197954460712939
0.78873535285879	0.16910279010488766
0.6333184326583411	0.20519711325869747
0.547314683624165	0.19736113926167542
0.48073821230953523	0.1691245801973181
0.45426882716200445	0.12200362011833943
0.5003531768360837	0.0663918504359962
0.5408275828467218	0.06343420861734654
0.5580970813333844	0.09863855253584014
0.5818951259625164	0.10862814059113608
0.6722841932645873	0.052719662220918694
0.7903980991618929	-0.05552557603747046
0.857515757515158	-0.1686599543805137
0.7591996201163592	-0.17145609502933432
0.5788548391141451	-0.09089518244735485
0.4524051322177288	-0.038845404149547305
0.38259790504472263	-0.01605743678591949
0.39927883190031765	-0.007547729021724346
0.47828265027768757	0.005542900437167471
0.6304798586856434	-1.6256741128618557e-05
0.7692615311911855	-0.011791371162429485
0.7902209238074859	-0.003052948880117227
0.7331420150059041	0.015602041600901567
0.6910497431921461	0.02876535869449877
0.6962823009879257	0.033318976619667
0.6703208661349044	0.05006829587731476
0.6133470112119637	0.08534782496827593
0.5445401688473167	0.13390672564659528
0.4794746132826246	0.18203745630752355
0.4976256922428992	0.1996872122131837
0.5891683376484008	0.19141694674699375
0.6703406023723542	0.1794348400172743
0.5611639716547718	0.14971417909510942
0.6425417931311773	0.16128598403555627
0.6550876041706994	0.18567917789065982
0.7276159394098802	0.18351143353086846
0.8734867241758866	0.14908068497520585
0.94159213814871	0.1329398723161166
0.8922603794587419	0.16154581017496783
0.7620486500203965	0.2099715303943343
0.6287854605632117	0.2337585665726335
0.5441138405688499	0.22466659191328506
0.47952287443738456	0.19628381213597204
0.4294131307573122	0.1568137461105755
0.4460184038737711	0.10608825205636822
0.4570652485906282	0.09589671227503033
0.4409272563374558	0.13475727927068565
0.4291868884734493	0.16695306481921882
0.5198172482862887	0.1327987544228204
0.7384215489420372	0.004868693858499177
0.9055475637880072	-0.15264374821840146
0.8804457384682493	-0.1927990225196729
0.6885027325118943	-0.09513972404536995
0.49638593479201126	0.00048812230290468957
0.37668545167536116	0.05025852179177218
0.3898758580349257	0.04793702272529906
0.5448002803497076	0.0005594931591686757
0.7312242527666216	-0.05186547735385891
0.8065210905960962	-0.05074589289434442
0.733672255339723	0.004061347698474034
0.5895665503708535	0.06499656720350894
0.5092909251636514	0.08611610343327324
0.5626072869179009	0.060873826490938726
0.6397645642246086	0.03780059270520655
0.6699366914504404	0.04436910118698986
0.6567891480306909	0.07124721784542115
0.594180170753588	0.10844261046777554
0.5487723109211133	0.13153109538689906
0.5818047701340054	0.13023630201500336
0.6561378243816633	0.11958735408464599
0.6949414254034297	0.11586365993676391
0.1858225456168538	0.18295018385046086
0.6338378577816944	0.0926801897739038
0.6993844561357346	0.11065419894670382
0.7268975220407359	0.14593744323633936
0.7872977254180528	0.17305708042273102
0.840965259376071	0.19573412212148442
0.838738939512021	0.2193435850994945
0.745997517381223	0.24572822765981583
0.629390448969896	0.25507559164956073
0.5552385045210354	0.23489460995464742
0.5119805449352572	0.19140827772735014
0.4276101736847515	0.1582578572588793
0.36493852072890903	0.11964415500598981
0.3341171101308651	0.1536374409354176
0.3146877335604421	0.18993526510878225
0.424289032463757	0.16600518407484002
0.6661701475857305	0.06229901728701535
0.8593304399788132	-0.06414729453515074
0.42436248388297015	0.09237668542036147
0.6229955478921887	0.003076289528558047
0.8019424503476394	-0.06856044092724643
0.8080372128776819	-0.047979834504075634
0.6774041960966091	0.025973298876455234
0.4959506149072215	0.09838084747145204
0.4094144158820224	0.11074951763481325
0.4684331711804823	0.06494431596439613
0.5913756355054451	0.016929468486972656
0.704067585589584	-0.008239081465918235
0.724264661957566	0.004689716546997018
0.6349084098152523	0.044697463430644895
0.5556123891541173	0.07090646017007986
0.558954054318312	0.06896303641920494
0.6179486364871246	0.052224316866173875
0.6856655107811219	0.0524355048164874
0.7031924553971838	0.09244280336610829
0.5805530762365282	0.06491233560480605
0.6692536755723987	0.0821043729271225
0.7016061779933802	0.13268071257889222
0.7012549540667862	0.195970334801905
0.7170367676980541	0.2468652916065791
0.7664822292888496	0.26393911742076115
0.7536168874419321	0.2669502872817485
0.7004261720958022	0.25226442514973507
0.662693134441085	0.21200586870416074
0.597752481068137	0.1655841532739432
0.47265398694982763	0.14033897612496574
0.37159585064708567	0.12571793361750422
0.33427046227579255	0.12064718651267783
0.28417879228616844	0.15434509455895912
0.3962595195418107	0.16003049066032318
0.6421731405952045	0.07906939034079791
0.8242765138122443	-0.00701724811254035
0.5000150447238301	0.09420104340126675
0.6863298589392538	-0.0002540324610515453
0.84069450587382	-0.06885949124692767
0.8270548460978618	-0.043586442058252885
0.6672649112729173	0.03831927424912066
0.4751841493123725	0.1106529815491491
0.37178507645163195	0.12415238633683648
0.43361051690096186	0.06785526171836913
0.5850675401439621	-0.012898945136034774
0.7184200601622236	-0.058702026488659326
0.7251476505901464	-0.038339554615484106
0.623590068061391	0.017776969946989886
0.5282533169441282	0.05470355226557184
0.47982158545283077	0.06531373957159758
0.5165319019264502	0.04471238059607954
0.6099294885191777	0.02705035850388795
0.6944088038080944	0.05692745992858571
0.7133015085834432	0.12141569101962205
0.3445706281856957	0.0922435791587452
0.4401416886426597	0.08359836962252475
0.5110124894937355	0.08932054421027553
0.5767520249616481	0.10701409444110477
0.61284938553125	0.15082798335903708
0.616477323276053	0.21694977119995942
0.6285521469970924	0.27166902092530126
0.6993438910990194	0.28804818655229314
0.7609997914271257	0.277541007296879
0.8151382091721499	0.23529242512856932
0.8345701896273919	0.17046405299185682
0.7586656699430342	0.12280101107206043
0.5689869354466552	0.11787900688184862
0.4114513170756906	0.11202539160316823
0.3342329393350008	0.11133257583179237
0.4525723412357965	0.13200379255200548
0.654913008356951	0.08079634004358958
0.8175936635053068	0.02535735031061445
0.8279646914475772	0.011395876568847763
0.48723945013120584	0.09920583326771829
0.4349306782260944	0.1139979602081429
0.5722611752582892	0.056031828275915366
0.7620294064078678	-0.03769921474433962
0.8522512079532545	-0.07330852353771342
0.8157601818611186	-0.03531810518264048
0.6730101885611341	0.037121442196546964
0.4978363418328545	0.10028501493365907
0.39404306917105186	0.12106073774855793
0.4529541264036674	0.07245504887863605
0.6079253181156978	-0.012936436458786048
0.7192418333834647	-0.06466661720668199
0.700393232144866	-0.0389567326173516
0.6030059069273507	0.023840121680099833
0.4884952323842845	0.08303628150885758
0.4026348903473746	0.10812410746644681
0.42616131984206246	0.0869200336870734
0.5386929247726259	0.04452997071977958
0.6592644444108227	0.03271103796166128
0.7260324698820823	0.08068814463557618
0.4637160126494267	0.19696023466271376
0.28849426655254723	0.1918872857331987
0.26456853679825015	0.14857064969372505
0.3498031498445935	0.10017642406641222
0.4298480013795539	0.08634771948477582
0.46398567020993947	0.10317605424109856
0.46506937317202157	0.12621269976369548
0.49948522610334645	0.13768250246511843
0.5293513939661703	0.1662144433977672
0.5340247911116687	0.226452374049175
0.6709796329162157	0.29161746990622944
0.7891877835171612	0.2747262851549625
0.8980809524223474	0.22298095859976877
0.9586837689087445	0.14295560526924056
0.8989677146525622	0.08542323562607838
0.69797232220349	0.0875987635210584
0.487169339084246	0.10347969100794945
0.38048608984583887	0.10751991746038024
0.5316228419253419	0.11575000225185622
0.6618793076993958	0.09649178174308523
0.7450815230017085	0.07608423424723065
0.6990068653881584	0.07168896107956231
0.5648598178306647	0.08247853126866936
0.4479739924312819	0.08962262079425204
0.47293498507930143	0.05974732279160091
0.630484762127321	-0.007565682949522014
0.8051004240560796	-0.07048271470776098
0.8785120611510753	-0.0807291072817219
0.8058805025476798	-0.03383849640286465
0.6606780518849807	0.027135308127419454
0.5218547391507222	0.07812867627627029
0.44371497014780986	0.10232333312973972
0.47763295533695027	0.07903017392007837
0.6047501560329696	0.019434652191604763
0.7057977312960608	-0.026073862951755927
0.707504945924685	-0.0208961491774814
0.617037765627012	0.038886262543414006
0.4896453490542272	0.10165520807587301
0.3816876347177926	0.14379637493419758
0.3767513024297758	0.13989860118077066
0.4757440651409343	0.09489199107844963
0.6043160466057534	0.04891073727736033
0.7026611581628509	0.059676554507741106
0.7565538453347657	0.11763991735177433
0.775618676666535	0.16870573923264848
0.4983847734586471	0.19273607283475402
0.40317705297776124	0.13955306336744397
0.39178240352005717	0.09054962151189438
0.45691393072618997	0.07069042285949195
0.5207226326916334	0.08498262652614141
0.5196378429795148	0.11960781606975643
0.4887549992292528	0.1419577271219465
0.4760996653051491	0.14472764599239474
0.47430972836610663	0.162858593860746
0.4891710939495386	0.21148444720182952
0.6869830400124296	0.2736257597944126
0.795231441673142	0.2672052792715615
0.8914859978767444	0.22583202365826616
0.9618373225540344	0.15032172462887625
0.9386937224408007	0.08214930157459598
0.8001333021422964	0.06625346579305066
0.6148378860632072	0.09061633613612025
0.5005111329250262	0.10909096317572203
0.5645489613722996	0.1323482883112987
0.5957614371231527	0.1392499983572636
0.5911426051138965	0.13827959498079168
0.536332486788121	0.12589072540183316
0.49323780465036826	0.09577379590064321
0.4804867886889996	0.0520178377279264
0.5485572036619334	-0.0017830768019498834
0.6761310833194067	-0.03503958133809896
0.804572343770331	-0.043752110288694926
0.8879604271045708	-0.052526152193798324
0.8272722180091546	-0.03526578575227117
0.6826341836779211	0.00448687734755295
0.5727063277583556	0.0420914219463214
0.5006330559972101	0.07453173104133141
0.4810714275231607	0.08319706801163358
0.5519609471843652	0.059194884230575284
0.6555307369986763	0.021697711698912273
0.7101476103730725	-0.001918523058524117
0.6614332640786522	0.02794382521293688
0.5303068516902169	0.09946464992266335
0.4196869802156578	0.1534646279922397
0.4094251813652665	0.15919266714277377
0.5026371532222559	0.1145737866801814
0.6056890020087948	0.06476476408597764
0.7003769553318699	0.05376812055506132
0.7823754040212544	0.0879927537449867
0.7781918490967457	0.1542355143077753
0.7172741636524451	0.213227062750098
0.4837976209493956	0.2690819971891976
0.4716141873491941	0.2020431837323395
0.4575747912806699	0.10735857322155914
0.4628203092570096	0.05562314380970469
0.5163338557230485	0.06234524938613986
0.5584826121735067	0.10025894582046017
0.5629970493624598	0.13124850315521455
0.5287437201735158	0.14023140712168553
0.4799828337037474	0.13263271452328076
0.45313647006854624	0.13322407984123147
0.5117398222570084	0.15527141443703224
0.624488788852861	0.1973549234549829
0.7328815861581122	0.23326792786277067
0.7914854828607097	0.24840808861803182
0.8285164862555872	0.23134585938125637
0.8719330527295898	0.17691253514818847
0.8935625707676581	0.10543972830399738
0.8370442668430333	0.0722029002329084
0.7065447926438915	0.09418817849782084
0.6096934322119515	0.11768051507494652
0.5661792128336656	0.13228880702775314
0.5219115947635183	0.16980483452568912
0.48250166702109626	0.16759600656677584
0.4396144099542244	0.14521577170060826
0.46295018291213896	0.09174747316562638
0.5564579892859554	0.008461453942080737
0.6412888126654858	-0.03347702261866799
0.7165145529091238	-0.0043904902654767946
0.7922470154001707	0.021106997136700677
0.8358583984822262	0.014431709004455688
0.7958617601802014	0.0018967487595401274
0.7099098841775991	-0.00402267164369684
0.6302619509877873	0.008647585532098795
0.5458778436758863	0.04950741871254597
0.4748526648518325	0.08669865266740212
0.4895866621418486	0.08450759324620741
0.5803728251027664	0.046447233914996874
0.6795090810559608	7.101315404420128e-05
0.7007646347828096	-0.0024504479220350526
0.6033158712098542	0.0663376812963788
0.5006012047717967	0.13053355826626553
0.5005447927740981	0.13694254308121193
0.5899156527842718	0.09482664792093685
0.6975980837512216	0.045259776727105905
0.7946274048803612	0.023359748516681777
0.8307125500762262	0.0604895036145147
0.7717011531767941	0.14646426190283812
0.6438388750564183	0.2333628709063156
0.5217075066620009	0.2831971985817722
0.4154739767346263	0.19359715349411408
0.44355427182125484	0.08816916189712429
0.49657393351923373	0.04297969494385059
0.516031395060851	0.08601932509176108
0.515781917617165	0.14226537880894263
0.5190287841036568	0.16033666673880526
0.4997318301978316	0.14318203472176128
0.47685574211766496	0.10036337023425262
0.4872710622704483	0.05908911041479792
0.5731761972025511	0.060800825323948315
0.7130252991827194	0.10720994096913573
0.793170766657602	0.16958444330990574
0.7953888880029724	0.21372604893939082
0.7894457977663997	0.2169656370426822
0.7996443641979449	0.18097596437700456
0.8002828339133377	0.12708573363655434
0.7660035312774002	0.10011982233420295
0.6809324299533852	0.12169246548894959
0.578551617157827	0.1516887363156405
0.5366098860638082	0.16154893720892988
0.5634038599448484	0.15271191840853635
0.5943233454670568	0.14203976492834328
0.5664572110749123	0.1440741736286151
0.47890294329369537	0.1498645672978951
0.4460691331214369	0.11947166046359782
0.4978545101167862	0.05593822671362306
0.6112217555726807	-0.01961981423640033
0.6874607262472705	-0.021219427945891163
0.7152650653822076	0.046982080108020026
0.7268808325253717	0.08740718038923409
0.7136145896078584	0.08693405256571443
0.7093481833960176	0.053701518122945664
0.6887340275849756	0.018562999817952643
0.6518450119234844	0.006549660826839412
0.5894504300444927	0.03673217535938999
0.48539700544893843	0.0854431657554551
0.42256940151139805	0.10265398228931155
0.47050505697170225	0.0680559732952564
0.5958343809298466	0.0048901936874248915
0.6824492183626384	-0.019337432159216617
0.6757400588820665	0.019739617250720196
0.6268429680393067	0.07006593797674843
0.6413045376869554	0.07078352017784478
0.7062016759226416	0.03619104285445781
0.7804150213354478	0.004238314275940474
0.8646139318377938	-0.00863569813967202
0.8728679276434589	0.041534219488283425
0.7282782869411369	0.15791710099872328
0.5287347717460046	0.2611617635374616
0.42716599577849773	0.06371834927316074
0.4631815937431273	0.0690127309119155
0.4355043012377205	0.14406547336247802
0.3925247806011802	0.20192045369560313
0.38068119458248395	0.2068791262511178
0.3827102382851511	0.16290076820954147
0.4170586082072452	0.07429902718810666
0.5066340758971426	-0.024022364114313213
0.6505166100344314	-0.052159362252720866
0.7873924291009493	0.0031777228720571288
0.8277988572292749	0.0932901149165092
0.8008736992201474	0.1613075067736647
0.7760045243558071	0.17731976114243272
0.7606380707033036	0.15415862998951385
0.7261966643161317	0.12226576219326912
0.6676770319054953	0.12206119247132163
0.5707257157634026	0.15403030911583893
0.4852236257010348	0.17663967435425
0.4859733584851638	0.1693680840939169
0.5625338948490707	0.13961325691328724
0.6330552176382138	0.10925186621941423
0.6382809558487605	0.08822675408079121
0.5972366322585131	0.06945126278753791
0.5569132120296607	0.04154078102010734
0.5460807721913132	0.012666634739055297
0.596623088335076	-0.010408423316683298
0.640217492564978	0.02368739626868781
0.6209058917724514	0.09975635588816668
0.577508275902151	0.13907626224789418
0.5692350978242338	0.12718607184027658
0.6192850005679614	0.08238685961671303
0.6830126348599158	0.03175773590095035
0.7023457376429593	0.010367052011505914
0.6285732223365176	0.0448089502252054
0.47027846999808187	0.10234104286447429
0.623272085813303	-0.004075163545742069
0.7037289005670166	0.0027363515183832757
0.7493268147884897	0.005266037216742838
0.7931685957167084	-0.018578553595463173
0.8177441992201518	-0.04987656643704724
0.8406122459649821	-0.06331699620411686
0.8678325002797961	-0.035491328738962186
0.7984045579099428	0.06284354156790685
0.6027081358510211	0.19277333444299236
0.4067603312845186	0.28787870021501905
0.40962788263674355	0.11115276928203491
0.3986753860998955	0.060691551763635866
0.40076087558315343	0.11482619356396206
0.36179246430743844	0.19580804091891996
0.30517902993675594	0.24085358972369933
0.2525853930463323	0.2387948779278427
0.26201065306821963	0.1814543296327625
0.36570399360823985	0.06218561149064396
0.524632440686984	-0.08309528982525305
0.6868333880084568	-0.14066069411841126
0.7861600202166085	-0.07469962818685286
0.7785133540159143	0.03682447177055915
0.7407894014041189	0.11246447863022181
0.7328242322482659	0.13152828762020038
0.7091701719400433	0.12232240634812556
0.6545920479091392	0.11774540733835515
0.589233150884242	0.13356373194015375
0.4904779104617893	0.1650748353549584
0.43635901557124634	0.17087965252865028
0.511096855418836	0.13707656574062674
0.6526993150709519	0.08601978896722409
0.6973698029976616	0.06094219379475378
0.6805850519344757	0.038764998125334654
0.6853352781849303	-0.016320912379476384
0.6658776746581037	-0.056406235670634707
0.6178778350879609	-0.0425771865092271
0.5873894187121693	-0.0017792959812991383
0.5701368541863496	0.06272839356433085
0.501643893357346	0.13730774119483433
0.43864996082309576	0.16901594382367513
0.4782254027255694	0.13913393954734052
0.607205302144286	0.0715383281760174
0.738493042184554	0.015915398077653933
0.7651161697601562	0.015157588332283466
0.6629201921305652	0.06189034413896235
0.4646682819035535	0.12009848538154146
0.691645000562658	0.022901954919192127
0.8036500104076502	-0.009777575945391007
0.8652781689654212	-0.06696917031677926
0.8792704730588227	-0.11827946818463887
0.86020684473293	-0.12285746092978095
0.8066991128985546	-0.04999465822054028
0.6693749926752235	0.0888917544446383
0.4831227870433598	0.21905961517431194
0.3549930511359984	0.29557132033090305
0.39497727295096163	0.3050885450899494
0.4116290506925106	0.06926596094358485
0.3948865508998526	0.14111191772410273
0.3707630507851464	0.21188722335219431
0.3084385870042514	0.2463481594613538
0.24144556310350587	0.18068737595325252
0.3850443321482181	0.05533962015582969
0.558771815668511	-0.09572289525636261
0.6949788553925651	-0.17015012242459482
0.7371944387769528	-0.11341344635998299
0.6899807273308388	-0.0033358832854333714
0.651868469176594	0.07391892975936071
0.6505393540141222	0.10882023342698538
0.6224130395366365	0.12210034883759192
0.5668545234558328	0.13181458498775608
0.5041821575431588	0.14770907329719166
0.6286045683775847	0.0626603415025582
0.7504545447193172	0.0159748857374351
0.7491314963521454	0.013366086263842492
0.70584407170017	-0.002218074268116367
0.7204447845527849	-0.07282771019300832
0.5396852470194344	0.08799574490348158
0.48111242129158527	0.1490379366883271
0.45121331889190397	0.16459371202347634
0.5247042240971227	0.1181260956455018
0.6413700032224088	0.05206415938702183
0.7411274707253612	0.016191279781662814
0.7609732630995126	0.029879480919688683
0.6682149770335098	0.07474027862270441
0.4805011562866299	0.12619624494140294
0.33191390993508085	0.13496272752041688
0.29685359640233927	0.0981325669631581
0.6204296907707385	0.06889066447327523
0.7574342052544061	0.023215740931619537
0.8543558890933647	-0.05755416637782235
0.8906810225092825	-0.13310599058764305
0.8437547159158103	-0.13862871174032865
0.7404008156842052	-0.049876883851922335
0.5786292344718817	0.10188709180705684
0.4463524985255925	0.2215272587272051
0.427265860885327	0.27374249778176585
0.46400881599704796	0.28468683799449324
0.46224809658430555	0.0842998608717238
0.47971092862639997	0.13711507552429902
0.4779563118669175	0.19394417698058516
0.4114364277181816	0.22372840845283032
0.3593966904901299	0.15737493179530204
0.4683700340723708	0.06446791542204307
0.5970722203937996	-0.04408503542733853
0.6790006756522263	-0.11238407331692793
0.6721736947398426	-0.0908112607188263
0.6100170276629006	-0.01080654952263745
0.5858881706616099	0.05647945334003047
0.5782432798259265	0.10936322467001622
0.5255553723799008	0.15125051641284226
0.4703026985941855	0.16440297226578815
0.44037663541918526	0.16156593558162158
0.7272041563522538	-0.008183684378910344
0.7703992781804366	-0.028332400523195973
0.7558093623113672	-0.022015605864696645
0.7408559871417327	-0.0459533493060382
0.5896396503275845	0.11299436674638219
0.5210609469948376	0.16002761027349394
0.545441190140655	0.15172122503239951
0.6257542997078425	0.10002009541394512
0.6799669761274677	0.04695898268355036
0.7006252817673118	0.027812503545791182
0.6964737498016595	0.04615674825726568
0.6473004266375812	0.08368406893576799
0.5453076431910244	0.12083738059352085
0.44458411715881024	0.12879093044959683
0.3955299141888102	0.10277157831431341
0.5017224783522201	0.11189597941144953
0.6293810204358897	0.07067323382284432
0.7601781957874012	-0.003257079495569468
0.8637129304152537	-0.08971469594719929
0.8494721495390833	-0.11906835108983953
0.7114524205219004	-0.03942665449317248
0.5306272277047839	0.10609864759904192
0.5470554103611663	0.09456577671584857
0.613782255832735	0.12506887509531453
0.6152798563202166	0.1715169098522564
0.5708560469597133	0.18998232009937868
0.5233119523232521	0.17478995749274465
0.5306856180127225	0.13808944421119135
0.5744567606933617	0.09446809818951336
0.6233427033800774	0.04828928729963464
0.6600643491168381	0.0007535998939462681
0.640867201013997	-0.018518863755640595
0.5984106731781432	0.006469997012035586
0.5579397380441806	0.06328369312451954
0.5145240255250971	0.12667307076828394
0.4723752687871803	0.17028326830726329
0.41313043733341026	0.1899736260550808
0.37916523825438403	0.1878622383228434
0.7615564828566094	-0.03200946805215093
0.7849968666037151	-0.053928608127709034
0.7583977051867229	-0.047742644181495715
0.7078754767587462	0.14815327107730636
0.5925984233022703	0.18495729164235433
0.5942020689307277	0.1710649847258817
0.6897175771530796	0.10691353419426594
0.7545593589067409	0.03474354581968397
0.7315481343719772	0.012742561706020786
0.6718148411218219	0.04967069910471847
0.6348693404312289	0.0999356517823793
0.6216755462473772	0.12739296016850096
0.5772555444823652	0.13779666368281154
0.4151926716493679	0.11809035093852768
0.5327350442333558	0.0793062103586328
0.6777331609903455	0.0261987507339081
0.8025299149493632	-0.03291660270859888
0.8304146335650001	-0.06229801081331489
0.7178037040555654	-0.005947057766534558
0.5376834606841462	0.11876951256179076
0.6579863995542723	0.0860914851988312
0.7427617776989633	0.11629715989264043
0.7623339166116666	0.1518837080812564
0.7340367524968973	0.16554417621161166
0.6704526776708088	0.1636251301984234
0.654850535351029	0.1513955710666863
0.6723317014410435	0.13890110632600797
0.6690153309689291	0.12644884803832596
0.6632435126489411	0.021011984919116922
0.5974648214100713	0.061721120205769794
0.513674463366993	0.13013584717835439
0.45286470852209054	0.18001524649413883
0.38143778256177857	0.21184220848610918
0.34169509379194063	0.21369841381234367
0.40719920498894285	0.17287804626486675
0.6044654019061582	0.07812471622854733
0.759244007326846	-0.013632926029347226
0.7551153752512185	-0.0286519338306039
0.7011436813758569	-0.019154539570971615
0.7771147079062934	0.20600117596872533
0.625094735227378	0.22770411264292292
0.6145702781486294	0.19942159529527223
0.7210307764787228	0.12326111585452817
0.8232222610316347	0.029376339610558987
0.816476226858365	0.0002111656498898204
0.731166117388086	0.05399345051774423
0.6852570245907323	0.10650071165352216
0.6812496976534607	0.1384397697656248
0.6669191017139368	0.152570930309084
0.41638832450847446	0.1125285940348317
0.4162497026339786	0.08202434509874697
0.5307880378464161	0.034003506037251545
0.6672972091862238	0.00254149660960903
0.7677222137744019	-0.01189380946324028
0.8172743466035908	-0.02107554400575267
0.7654931994810543	0.020077603320917615
0.6221543429941558	0.12122641169145325
0.7434142846946246	0.0652425359499319
0.7908102509932322	0.12764756479155123
0.8453352203447221	0.1561255641189135
0.8505651808774793	0.1643871405025029
0.7763518702132083	0.17502630997160135
0.7146369645841122	0.18690515405530972
0.7030516682642599	0.1917878571555044
0.680428437163184	0.18948509555358187
0.798597686141811	-0.0012235707985097336
0.6884032953949978	0.03949297389796212
0.557338487709831	0.12206923167221481
0.4762170242676741	0.17951433289845514
0.6017815504230196	0.07844564791025346
0.7353187251354837	0.010422835166390441
0.724235272244629	0.007567491070136184
0.6357275163703233	0.030080165337872257
0.6169215256411513	0.024605324447731836
0.652563920472586	0.2526763004377874
0.6249884216598601	0.21141630207864462
0.7053750268486924	0.12992947389338866
0.8198994012122818	0.04454501984019856
0.8696118274683	0.02013284739634866
0.8349151027346966	0.054958027128049945
0.7632109186391128	0.1056676638754594
0.7118400724976508	0.14658434859102976
0.6709834236611832	0.17330233161681008
0.6338581140618701	0.17233694261722893
0.6036120841086204	0.1361498067924902
0.5408709319162192	0.08842041372626473
0.5183465173569289	0.03539336204741158
0.5970595669468172	-0.015413943719566614
0.7041734092932107	-0.028908281674187866
0.7862077448355367	-0.015056286165535695
0.8451145462381208	-0.005548822292665189
0.8634183551278737	0.015404484826302923
0.7495028755079902	0.0657555261222704
0.7793035920630145	0.152442575404461
0.8355261186067829	0.18621272635727013
0.8887169263697144	0.183454478794772
0.8412465736028841	0.19055174305028721
0.7453268529843613	0.21316421378436434
0.672372603087092	0.2342455455761578
0.6511016381722409	0.23110097605809468
0.8045440083053372	0.07984124025482882
0.8539015756403444	-0.011221694894571095
0.7404955080002338	0.02711288143628315
0.5939044937917839	0.12055961006297505
0.6166274745447904	0.05992711554500299
0.7241776703343141	0.015750784618487758
0.7218529525182773	0.023086889830380614
0.6224444319595113	0.05895660047085197
0.6063528649252392	0.05945738670159501
0.6592055416714357	0.25566446862249326
0.6149524148145785	0.20840356726709863
0.7020634768289229	0.12259899540375344
0.8066482095014686	0.06169801500016524
0.8478187654731295	0.06236527347434954
0.8423868564770682	0.0875479314069899
0.764063327564233	0.12747787354858917
0.6719366174543498	0.168160547404624
0.6419304660595861	0.18726186231098668
0.6409019429627808	0.18499828512913993
0.6416786035361185	0.1601875982919959
0.6186188958386082	0.11549475135877614
0.608409471532171	0.05926356394327714
0.6592328190528791	0.016500048184466386
0.7169538837412268	0.017232073905110095
0.7751631879483051	0.0326176206245002
0.8581626314950411	0.025074726993434923
0.9309719248950334	0.02003110288930798
0.7038355658658678	0.17914637912200826
0.7588000180709519	0.21200436380843457
0.8350479007508844	0.2073399542914759
0.8651689668261071	0.1923506070804452
0.7586678664772022	0.21370316094076477
0.6340008155611383	0.24641464730243015
0.593209922990668	0.24799415199049332
0.6262729857042574	0.20519103932311153
0.7039059999326898	0.11312778367085642
0.7393898198710293	0.029501518162507814
0.6957054140218637	0.04379418692566542
0.6001874471137578	0.1239600395807457
0.547361163743055	0.16746107576041652
0.597878482883247	0.10431550074011718
0.6075177349901725	0.0626746774259108
0.6472072186659482	0.032911290809173016
0.7094673985634214	0.02655715272956665
0.6890601517438824	0.0653224268939462
0.6102942318264484	0.10553325422352525
0.6569695608706293	0.08160908317713601
0.7040394523043829	0.23714426540976954
0.6520242845276469	0.1927823020327908
0.7390274467270632	0.11549619810679045
0.7956688593701143	0.0811119264745977
0.8032773248573387	0.10197309004256043
0.5797240690655538	0.1929682070458583
0.6144764306722018	0.19162973783736728
0.6423946725301062	0.18806737000205676
0.6493669854944968	0.17552106377812818
0.647736834266036	0.14897955900668902
0.6567116464861393	0.12449954839136038
0.749155608928042	0.1154531959880986
0.674644876905683	0.21482877487985302
0.7375678258372053	0.20803956803735643
0.8275743934837372	0.1733393883600389
0.7813231668146139	0.17669066530220554
0.6547384609137195	0.21422030004980627
0.5638422337164875	0.23488361816162398
0.5251071802490151	0.21233707990679498
0.5331941868600949	0.14546820130115434
0.5688901248214102	0.07750685727339975
0.5792038537765822	0.08289354504633435
0.5498486765111514	0.14260472398902146
0.5470296583308712	0.1697852761348288
0.5926118834686548	0.14390065601857646
0.6104434393458504	0.09704276289719256
0.6298412338744794	0.04949573725027501
0.6396966338541524	0.04527943227497677
0.6372406418324489	0.09140213557921065
0.5958512354713971	0.15237298341541022
0.5859290302112692	0.17147524653983617
0.7888591150205017	0.21766737934258965
0.7526178932636371	0.17922775038545044
0.7985677731277167	0.12570158509870502
0.8099683617772778	0.10933164008752648
0.7602913131472252	0.1436524862603318
0.5415873381226926	0.17248299861684838
0.6336044914026912	0.16881000974578328
0.6739195836714167	0.19436051720844782
0.6784374136319968	0.2207893673688769
0.6828529388626534	0.21918531244011943
0.6669501858451949	0.21157323162414718
0.6475405690304792	0.21179758308439067
0.6399399247053233	0.18981166754229983
0.6519601790925715	0.18570387547820788
0.7171466074873283	0.14734905639850143
0.7239376818261564	0.13630763265558535
0.6569231943152624	0.1688571879650711
0.5674604847499801	0.20155102156841342
0.46425012043913927	0.1355273036728033
0.4865313254857001	0.16883656133324706
0.5261800290225013	0.17698256999079978
0.5830200746465389	0.14934705066276846
0.5890199208402771	0.11408729060487216
0.589896775114579	0.0908093156098359
0.5888032682436659	0.11421137785926962
0.566851541626866	0.1771933803243242
0.5438735442470435	0.22585847657073005
0.8968656438754262	0.1595772689888869
0.8760835729666051	0.13937255688666952
0.839987996719227	0.1446668881010783
0.79232835255954	0.16328957700794736
0.7037077626869942	0.1852794610275001
0.584155652419272	0.11666142700543208
0.7165502822959489	0.11805778266078287
0.7635250851127703	0.17336052549430772
0.7638947537597592	0.22782326123208457
0.7883307319739811	0.2406107226351633
0.6859769879169468	0.14914095870124353
0.5992216006054648	0.1599987351232142
0.5699212180848999	0.1378224680531094
0.5729682276878272	0.1298872948885688
0.6062137474617098	0.14246016806838951
0.5833395030730139	0.16257874156382068
0.4249131795532792	0.17926975888288174
0.4779456385752495	0.1831147457476702
0.5131833291244504	0.18013567679360415
0.5435743324471496	0.16664172174939762
0.5546586583762352	0.14765529938893948
0.5667991840126253	0.1419369090890419
0.5816146264998256	0.174896540343383
0.582145451323537	0.22628662010168182
0.9435895278636739	0.15263653411201064
0.924501782944461	0.16136303671044888
0.8901545245059067	0.16368249163428453
0.7884286865876797	0.17213223049929038
0.5542015443534438	0.12154841146877726
0.6698145027210426	0.05258291758880429
0.7782006497057518	0.07660241199293312
0.826564709569043	0.155198514870851
0.8764360785287231	0.20951991020816282
0.8885456452395042	0.2346598819848788
0.5635074582013675	0.16065907845920102
0.4447697877722784	0.1574569259740905
0.4446526650038551	0.14178810323778615
0.5487550625799943	0.11958282248236089
0.6068340748523303	0.11250063471604606
0.5981959601489211	0.12004910773083438
0.5750067487245495	0.13872040575332456
0.5472651801400092	0.16996269947877424
0.5437127253994382	0.1857882698266634
0.5572889677246038	0.1793093060328999
0.556696181159429	0.17105116298976505
0.5247140922200453	0.1796814964715033
0.5193014613748083	0.18241690082237932
0.5806905233800989	0.17787660185064028
0.6685752639218479	0.1948494811641645
0.7062969275786262	0.22669654345871337
0.9520695001456276	0.16294718548128306
0.8349398804322624	0.17238892172309778
0.719099161595211	0.1567065969501519
0.6819521912867113	0.09214638381882684
0.7198636809907311	0.034974364804382714
0.8020183648937512	0.06219852875490004
0.8777905131376865	0.1388283986329042
0.4316020102760936	0.16771327546777512
0.4361405239059036	0.12995444043084717
0.5122142248242906	0.08634403720965851
0.6127866589976301	0.05561296463684527
0.7141053012117526	0.055669316005647985
0.8250451725533091	0.07187463072957957
0.8684917486883071	0.1080614554307786
0.806322439992638	0.14917282864753043
0.7202390771532536	0.15906555557007707
0.6267396210499954	0.1617583600307761
0.5447780912704315	0.1798081121626156
0.5319067253466616	0.19356661013257204
0.6227479730252049	0.19222220628720277
0.7601913383224806	0.19263336493991806
0.815763193483128	0.20501677575998273
1.1796948671628882	0.018853928221303686
1.0914006767580988	0.08777742561691804
0.9222099318380256	0.12758702782308382
0.7315876930136143	0.15368682512321227
0.5842691729332399	0.18345522629213498
0.5710286451913452	0.19540541395735497
0.6700378392929821	0.19159091643828616
0.8018121571747671	0.18436674619109375
0.8022407814897505	0.1696180595293327
0.644717446622693	0.2011142758824254
0.6328158556293941	0.20423414332803858
0.7116777897300239	0.19106844225094763
0.7419658575456973	0.19079681007456953
0.7198995716201315	0.22383298114534453
0.740256954422291	0.2424631110257369
0.8065875018202164	0.16700961936481254
0.7700534442940526	0.16427176086652895
0.672147691489741	0.18808758134151524
0.5977748938820044	0.2133911171826176
0.6041265034767254	0.21656012580524323
0.6954239573163183	0.1913491805446818
0.8501825170143151	0.14918088525579834
1.0537660236029227	0.11291547347806101
0.6785279517970869	0.1599679003370792
0.718581517733437	0.1735643203668195
0.7633466727874731	0.1691957158462489
0.726118309513417	0.17262276357742137
0.6239903566256336	0.18449744113987213
0.5232815574255872	0.19309241930606547
0.5130290634411697	0.17681727832450495
0.60430233252447	0.1371567414724086
0.7534158720856908	0.10137444733158854
0.9307972355126278	0.09715896275247439
0.7021496552288361	0.1071450572230987
0.6796307756942829	0.08709278400338877
0.6703595729189324	0.07195766131911603
0.6620307807273199	0.08504322260551853
0.6573681412523967	0.12305541209791235
0.6592844898015983	0.16460888913049537
0.6751184396968117	0.1868800015032933
0.6693147058124609	0.18880843950416296
0.6076235590843561	0.17792796326523733
0.5161260935695554	0.16292277483466763
0.4921893814209587	0.1318003767520079
0.5682354486694939	0.08708977359955472
0.6799231782116557	0.0702310980816136
0.7940491141935602	0.10316599200893906
0.9083753174016472	0.1555914078483071
0.7077406750518529	0.09133929159006471
0.6483859283897241	0.0927922941873981
0.6337759908034426	0.09679769720221935
0.6393240899032101	0.08052290830325434
0.6463050470630118	0.05283739038556039
0.6578858058297098	0.04296612731142785
0.6632039585014792	0.07787868045018229
0.6402528586907548	0.14228444693404294
0.6207116567807424	0.18794752768740214
0.6138369045933686	0.19642933676424532
0.5890496334292142	0.17228937507178224
0.5388654362686979	0.13407032694282467
0.5261210719814507	0.09372130731462072
0.577794260679256	0.06326693598643271
0.6354830954858685	0.07320733355932649
0.6868083959222155	0.12452184218357384
0.7664375719697656	0.17723520762185646
0.9626245001876627	0.1965857701628538
0.8320389587580217	0.14620606387804252
0.7076977679908075	0.08894664746255988
0.6398917600745877	0.04949535325047382
0.6099226599221836	0.0549353511103322
0.6061992882979557	0.07395744811494784
0.6407321627102874	0.05915743311330948
0.6604517388503565	0.027812036434619103
0.6568847955993916	0.020895919316208385
0.6596320871355766	0.053992875212533854
0.645684963853153	0.11199525778387504
0.6066333768072631	0.16545357511681635
0.579802292957189	0.18293588556842832
0.5686853839237808	0.1592258250755223
0.5578023342244787	0.11664036337826483
0.5678585971267096	0.08461012100116332
0.6017791715627232	0.07577232746922043
0.626698934422906	0.09852703763610246
0.6337284963345267	0.14824938584864278
0.6937454615643535	0.1888323272774689
0.7763770006611421	0.16137472417823745
0.6996118602484256	0.11499742996561864
0.6494364765898182	0.05915234307954269
0.6303724747249161	0.019349229056201008
0.6486469578602628	0.005748818468660296
0.6712614702565765	0.01650049778251368
0.6795690563129008	0.024240992268537785
0.6743681290795402	0.019650260139609823
0.6554253384003501	0.02602170950427685
0.6460008692184647	0.052592843814643256
0.6370732209008724	0.09160853218063887
0.6087036837215328	0.12899384757991034
0.5737834295999796	0.1468790768172472
0.5520499589948168	0.13912085904195504
0.557237490764627	0.11954070241377997
0.5879888526687317	0.10759318795503797
0.6272245442932718	0.10906877210782688
0.6341044383473374	0.13227300817711127
0.6187085782417291	0.1713111770271351
0.6782782896539616	0.19548436202496647
0.6835631979472122	0.20874043060909556
0.6585269038534748	0.15708170641022098
0.6262172568911932	0.12946732667216543
0.6080231684938918	0.09617236135690976
0.6052366368448373	0.05943334701463801
0.6321465312872228	0.024056879369371013
0.691437341165409	-0.01073422191026621
0.7327072563665246	-0.02129667815961713
0.7250335572176135	-0.0031345585558914856
0.6883422239492912	0.02437277320845503
0.6427143499207683	0.053387004137582676
0.6169257145479567	0.07502559074817242
0.6101520156329806	0.08776281282673803
0.5972780111302638	0.09700007574034807
0.5727476418110902	0.10527659894568636
0.5426541224802521	0.11858974914452203
0.5419938652108981	0.13760086129589616
0.5969602872646721	0.14395181901586757
0.6527907256550467	0.1460832867511148
0.6620890663581117	0.16005565820342935
0.6530191408866863	0.1835583746125433
0.7059892175363461	0.19962629092969755
0.6118290083695942	0.18581586796847216
0.5976759280953179	0.1275484608639772
0.5640819191204378	0.11217574323344588
0.5481681728249687	0.10384628651099195
0.5697118021115786	0.08405351733201029
0.6212237228460793	0.05670488450783477
0.6968071934924499	0.015017701320129445
0.7434188542419282	-0.014855670111291106
0.7258770399244187	0.0011025526176137036
0.6784093601499384	0.0419694313832805
0.6243562474482259	0.08177282689646588
0.5929752347359311	0.10062363761646735
0.5805149415245686	0.09730903029229833
0.563940231761527	0.08859540776657558
0.5577284859457364	0.08477120503632053
0.5596335422290015	0.1076956642336625
0.5833662472527347	0.14583613205702345
0.6539091498116862	0.16545353675543575
0.7168969561227835	0.16727392045672584
0.7285491558862982	0.17110423390368337
0.7230009167596222	0.1855439489931989
0.761785484969414	0.20348865881472852
0.6713417756224177	0.2920470173475377
0.6315723474353927	0.23601516823509766
0.602047719079251	0.16710134235454183
0.6030308286696113	0.11352939291218439
0.5868257963230148	0.10185447036812088
0.557874485956278	0.11041885837903753
0.5519861655897259	0.11124994587599009
0.5872474168459709	0.09321955159762879
0.6400814310603248	0.056300766957731625
0.6730010479371201	0.024577714078373322
0.6566401708390674	0.037052876032411725
0.6284171279410379	0.07300883392025662
0.6026968787108352	0.10592236097585647
0.5739454194254207	0.12372843018321324
0.5464584054918498	0.11908456788781947
0.5344376515786826	0.09993087926940208
0.5601529300350854	0.08927325253625086
0.6194302068740251	0.10865969594836002
0.7014644596504687	0.142987187473796
0.798354274674134	0.1613100098271413
0.8500959644745255	0.16452653529695427
0.8454659991897142	0.27622311903730706
0.6966974555884081	0.27696096204082543
0.630703359105449	0.24988712758830603
0.6047255000019598	0.2036945326051185
0.6144225236636306	0.14183012853853819
0.6356575995514195	0.09568454158512993
0.6246602074625192	0.0925818660162873
0.5862831965879638	0.11422820887469697
0.5549693292124335	0.12931277520684997
0.5453766875966506	0.11993345842658144
0.5595832689252882	0.0837367462537019
0.5636875667200381	0.0579413216490112
0.5469348817920606	0.07667828215490169
0.5471712006516691	0.10980438813920605
0.5588537576744335	0.1350741935752183
0.5501833057563938	0.15079532639088578
0.5254427530821976	0.14646264988628002
0.5267153174632495	0.126175593215191
0.5898005230378098	0.11187858708967237
0.7162310225120595	0.12285675893116951
0.8628805630621297	0.14423248321781637
0.9769579405892534	0.15314698660677278
0.8847740533061246	0.21691794694317865
0.7167203667175148	0.21149400086007455
0.6121569611870793	0.19433173133292672
0.5797088944463205	0.15765530684503387
0.6033411526398161	0.10731368128672375
0.6353957679306763	0.07598323367564741
0.6354257555161781	0.08093369328958369
0.6090697029381572	0.10512890909741926
0.575259064900889	0.124134398235122
0.5304896366255469	0.12454276847665496
0.5046685432213174	0.094665883380511
0.49519170742142987	0.0692311952611776
0.4832391388142692	0.09180397461053261
0.48697940317320154	0.13466470400675104
0.5118914640308718	0.16572239790475163
0.5259872148501317	0.181427066680477
0.5294857156506371	0.17740811866766165
0.5544920875992976	0.15889408035328187
0.6414316698043304	0.14606926816641586
0.7905711829638825	0.15619864127419014
0.9731058771241041	0.1670573467107261
0.9200166683216492	0.16695022947269894
0.7539588041405693	0.14672032289980458
0.6115335405826345	0.1363606053366785
0.5480870538951558	0.11359150873680635
0.5591458956271071	0.08170601087816168
0.5897037229669922	0.06329325740225732
0.6056590492498534	0.0661489969457307
0.611142770005414	0.08480805380027796
0.5992161415502706	0.10468509681496281
0.5700334001037378	0.10723692960118839
0.5430663692497664	0.08311736503649376
0.5241390263180818	0.061682999293275496
0.5106600941395776	0.08017200593849343
0.5008931809688879	0.13031944771045478
0.49116858844911676	0.18243042682822228
0.5084403593149455	0.21027715069625333
0.8946035602794529	0.16034958196475269
0.7641320970889478	0.11404297803041019
0.6032913425413176	0.10484224866858852
0.5126565127353163	0.09689844205529533
0.5147456577798726	0.07483664181128258
0.5463948408189271	0.05594864016668833
0.5688782275137048	0.05520000885424616
0.6060882183070236	0.06572447046739632
0.6515233041659648	0.07515132127462
0.675002948495799	0.07715351381586957
0.6742867615348748	0.06344735336837613
0.6614991382559624	0.04386021389892072
0.6369953155728847	0.04926257752970392
0.5844928009870259	0.10007093665994823
0.537003353006189	0.16911710358638807
0.8017401742482112	0.18755288341840357
0.7166945051195452	0.12620749930938552
0.5948345476107125	0.10423493359759388
0.5139795179711298	0.10091740687737656
0.5036708415926799	0.08779975679954749
0.5285561473627711	0.06247703885179678
0.5581695022382721	0.04947266492809114
0.6262323517593043	0.04747193676758423
0.7228343192764253	0.051337337318794474
0.7948599725007791	0.060311938463400286
0.8423498173538195	0.05184281822305904
0.8538988566173542	0.02317670267285735
0.8142427572754227	0.007905723988670912
0.7214800431524245	0.049078005092045046
0.7250103605830163	0.20297046864145546
0.6861970833664209	0.13952883381143918
0.6081448145228939	0.11311354991249954
0.5441148313181148	0.1112749356077243
0.5291991143277925	0.09877110044365153
0.5554347434583163	0.06493089652418764
0.5846355526805699	0.04524188296343495
0.6632363048971796	0.041738118475450246
0.7825796240768153	0.049051978099217276
0.7124800268257186	0.13622532004722787
0.6651243665056892	0.10895221582937667
0.6015130763744508	0.10471846122392699
0.5680165807014563	0.09074288699363885
0.5876809023407088	0.05580270751821986
0.6198513619954645	0.04124010132073331
0.6857386553075169	0.05134374976470258
0.7291264877191471	0.10121597123670537
0.6559651526997061	0.08887905048855148
0.6010657850686268	0.06613200864002182
0.5966496048949221	0.03646769378220303
0.6242965120094505	0.036323583230641304
0.6169561402271921	0.053135384956155836
0.5897189582173041	0.029887931260854133
0.7816801725391009	0.14816619431743508
0.5303874836766508	0.209059915182653
0.6155017146248297	0.14417707781856118
0.6934078075131965	0.1093980030394223
0.7983457487838204	0.10208705523258887
0.488562867579352	0.23508523995603836
0.5338313268310996	0.21346035990980206
0.5646458241968197	0.15017683300279566
0.5892608564083345	0.0832604206547782
0.6206751763169672	0.06850299235450548
0.6712672292093498	0.10107369660216167
0.7375991939926506	0.1353238676091336
0.5098307142688507	0.20512720907957416
[truncated: 34,773 more rows]
