# Supplementary material for: A DWI-based hypoxia model shows robustness in an external prostatectomy cohort
Source: Front Oncol. 2024 Jul 23;14:1433197. doi: 10.3389/fonc.2024.1433197 (PMC11300287; doi:10.3389/fonc.2024.1433197)
Supplement: Supplementary file 2 [file DataSheet_2.zip › Data Sheet 2/Supplementary DataS2.txt]

NKI dataset
ADC		    fBV
1.339999914169312   0.209999993443489
1.059999942779541   0.209999993443489
1.179999947547913   0.099999994039536
1.299999952316284   0.089999996125698
1.360000014305115   0.039999999105930
1.370000004768372   0.000000000000000
1.220000028610229   0.059999998658895
1.279999971389771   0.149999991059303
1.399999976158142   0.089999996125698
1.519999980926514   0.000000000000000
1.179999947547913   0.140000000596046
0.879999995231628   0.209999993443489
0.969999969005585   0.159999996423721
1.100000023841858   0.129999995231628
1.220000028610229   0.070000000298023
1.269999980926514   0.019999999552965
1.179999947547913   0.109999999403954
1.149999976158142   0.179999992251396
1.309999942779541   0.119999997317791
1.329999923706055   0.049999997019768
1.439999938011169   0.000000000000000
1.220000028610229   0.059999998658895
1.019999980926514   0.179999992251396
1.069999933242798   0.229999989271164
1.009999990463257   0.199999988079071
0.849999964237213   0.109999999403954
0.899999976158142   0.000000000000000
1.199999928474426   0.000000000000000
1.169999957084656   0.019999999552965
0.989999949932098   0.089999996125698
1.059999942779541   0.140000000596046
1.199999928474426   0.079999998211861
1.169999957084656   0.049999997019768
1.299999952316284   0.070000000298023
1.019999980926514   0.179999992251396
1.049999952316284   0.129999995231628
1.149999976158142   0.129999995231628
1.199999928474426   0.140000000596046
1.019999980926514   0.109999999403954
0.819999992847443   0.109999999403954
0.849999964237213   0.019999999552965
0.939999997615814   0.000000000000000
0.959999978542328   0.000000000000000
0.849999964237213   0.029999999329448
0.750000000000000   0.219999998807907
0.870000004768372   0.209999993443489
1.000000000000000   0.089999996125698
1.350000023841858   0.019999999552965
1.149999976158142   0.079999998211861
1.120000004768372   0.119999997317791
1.120000004768372   0.079999998211861
1.120000004768372   0.149999991059303
1.049999952316284   0.009999999776483
0.879999995231628   0.000000000000000
0.939999997615814   0.129999995231628
0.979999959468842   0.140000000596046
0.740000009536743   0.000000000000000
0.699999988079071   0.000000000000000
0.870000004768372   0.059999998658895
0.750000000000000   0.269999980926514
0.750000000000000   0.259999990463257
0.870000004768372   0.109999999403954
0.969999969005585   0.129999995231628
1.000000000000000   0.079999998211861
1.120000004768372   0.059999998658895
0.969999969005585   0.170000001788139
0.919999957084656   0.199999988079071
0.859999954700470   0.009999999776483
0.779999971389771   0.000000000000000
0.889999985694885   0.019999999552965
0.839999973773956   0.129999995231628
0.569999992847443   0.089999996125698
0.709999978542328   0.000000000000000
0.949999988079071   0.000000000000000
0.899999976158142   0.140000000596046
0.799999952316284   0.199999988079071
0.829999983310699   0.140000000596046
0.870000004768372   0.159999996423721
0.969999969005585   0.099999994039536
0.779999971389771   0.179999992251396
0.659999966621399   0.199999988079071
0.689999997615814   0.189999997615814
0.769999980926514   0.019999999552965
0.789999961853027   0.029999999329448
0.759999990463257   0.079999998211861
0.779999971389771   0.009999999776483
0.620000004768372   0.099999994039536
0.489999979734421   0.159999996423721
0.719999969005585   0.019999999552965
0.839999973773956   0.000000000000000
0.740000009536743   0.000000000000000
0.799999952316284   0.039999999105930
0.909999966621399   0.149999991059303
0.919999957084656   0.089999996125698
0.939999997615814   0.029999999329448
0.909999966621399   0.119999997317791
0.649999976158142   0.189999997615814
0.560000002384186   0.109999999403954
0.639999985694885   0.039999999105930
0.699999988079071   0.070000000298023
0.589999973773956   0.119999997317791
0.539999961853027   0.179999992251396
0.539999961853027   0.189999997615814
0.539999961853027   0.079999998211861
0.579999983310699   0.059999998658895
0.639999985694885   0.109999999403954
0.629999995231628   0.000000000000000
0.719999969005585   0.000000000000000
1.000000000000000   0.039999999105930
0.779999971389771   0.099999994039536
1.029999971389771   0.029999999329448
0.919999957084656   0.109999999403954
0.560000002384186   0.250000000000000
0.579999983310699   0.299999982118607
0.719999969005585   0.119999997317791
0.489999979734421   0.009999999776483
0.399999976158142   0.170000001788139
0.599999964237213   0.170000001788139
0.560000002384186   0.039999999105930
0.469999998807907   0.000000000000000
0.979999959468842   0.099999994039536
0.829999983310699   0.179999992251396
0.959999978542328   0.159999996423721
0.759999990463257   0.229999989271164
0.429999977350235   0.269999980926514
0.509999990463257   0.269999980926514
0.719999969005585   0.119999997317791
0.699999988079071   0.039999999105930
0.610000014305115   0.109999999403954
0.539999961853027   0.059999998658895
0.529999971389771   0.000000000000000
0.599999964237213   0.000000000000000
1.120000004768372   0.189999997615814
1.149999976158142   0.149999991059303
1.100000023841858   0.229999989271164
1.009999990463257   0.310000002384186
0.709999978542328   0.289999991655350
0.579999983310699   0.029999999329448
0.669999957084656   0.059999998658895
0.879999995231628   0.099999994039536
0.769999980926514   0.129999995231628
0.399999976158142   0.099999994039536
0.529999971389771   0.000000000000000
0.789999961853027   0.000000000000000
0.759999990463257   0.000000000000000
1.329999923706055   0.000000000000000
1.199999928474426   0.039999999105930
1.100000023841858   0.199999988079071
1.299999952316284   0.219999998807907
1.179999947547913   0.239999994635582
0.669999957084656   0.149999991059303
0.699999988079071   0.129999995231628
0.870000004768372   0.049999997019768
0.839999973773956   0.000000000000000
0.529999971389771   0.089999996125698
0.639999985694885   0.179999992251396
0.930000007152557   0.000000000000000
0.779999971389771   0.000000000000000
1.009999990463257   0.000000000000000
0.969999969005585   0.000000000000000
0.949999988079071   0.000000000000000
1.269999980926514   0.000000000000000
0.989999949932098   0.039999999105930
0.839999973773956   0.059999998658895
1.120000004768372   0.049999997019768
1.009999990463257   0.170000001788139
0.870000004768372   0.189999997615814
1.039999961853027   0.070000000298023
0.939999997615814   0.000000000000000
0.909999966621399   0.000000000000000
0.719999969005585   0.140000000596046
0.550000011920929   0.269999980926514
0.709999978542328   0.000000000000000
0.829999983310699   0.000000000000000
0.620000004768372   0.149999991059303
0.579999983310699   0.179999992251396
0.740000009536743   0.009999999776483
0.779999971389771   0.099999994039536
0.729999959468842   0.000000000000000
0.579999983310699   0.000000000000000
0.829999983310699   0.219999998807907
0.629999995231628   0.129999995231628
0.779999971389771   0.000000000000000
0.939999997615814   0.000000000000000
0.759999990463257   0.209999993443489
0.909999966621399   0.170000001788139
0.930000007152557   0.089999996125698
0.799999952316284   0.000000000000000
0.829999983310699   0.049999997019768
0.659999966621399   0.259999990463257
0.560000002384186   0.170000001788139
0.539999961853027   0.000000000000000
0.659999966621399   0.000000000000000
0.719999969005585   0.209999993443489
0.610000014305115   0.159999996423721
0.819999992847443   0.000000000000000
1.049999952316284   0.000000000000000
0.870000004768372   0.189999997615814
0.620000004768372   0.079999998211861
0.629999995231628   0.059999998658895
0.870000004768372   0.000000000000000
0.949999988079071   0.209999993443489
0.879999995231628   0.280000001192093
0.779999971389771   0.269999980926514
0.799999952316284   0.109999999403954
0.709999978542328   0.000000000000000
0.620000004768372   0.189999997615814
0.659999966621399   0.199999988079071
0.839999973773956   0.000000000000000
0.699999988079071   0.000000000000000
0.589999973773956   0.099999994039536
0.500000000000000   0.229999989271164
0.610000014305115   0.199999988079071
0.909999966621399   0.000000000000000
0.859999954700470   0.000000000000000
0.659999966621399   0.170000001788139
0.729999959468842   0.140000000596046
0.879999995231628   0.149999991059303
0.689999997615814   0.370000004768372
0.519999980926514   0.340000003576279
0.789999961853027   0.000000000000000
0.819999992847443   0.000000000000000
0.560000002384186   0.170000001788139
0.689999997615814   0.149999991059303
0.859999954700470   0.039999999105930
0.819999992847443   0.059999998658895
0.699999988079071   0.089999996125698
0.599999964237213   0.059999998658895
0.709999978542328   0.089999996125698
0.769999980926514   0.149999991059303
0.689999997615814   0.129999995231628
0.779999971389771   0.000000000000000
0.299999982118607   0.299999982118607
0.229999989271164   0.009999999776483
0.669999957084656   0.000000000000000
0.819999992847443   0.009999999776483
0.819999992847443   0.179999992251396
0.799999952316284   0.149999991059303
0.709999978542328   0.029999999329448
0.819999992847443   0.009999999776483
0.849999964237213   0.009999999776483
0.870000004768372   0.019999999552965
0.709999978542328   0.269999980926514
0.319999992847443   0.089999996125698
0.810000002384186   0.000000000000000
0.829999983310699   0.129999995231628
0.729999959468842   0.269999980926514
0.750000000000000   0.089999996125698
0.930000007152557   0.000000000000000
0.909999966621399   0.119999997317791
0.959999978542328   0.280000001192093
0.579999983310699   0.000000000000000
0.789999961853027   0.070000000298023
0.589999973773956   0.299999982118607
1.559999942779541   0.199999988079071
1.419999957084656   0.259999990463257
1.259999990463257   0.269999980926514
1.209999918937683   0.179999992251396
1.039999961853027   0.119999997317791
1.059999942779541   0.199999988079071
1.100000023841858   0.259999990463257
1.009999990463257   0.170000001788139
1.049999952316284   0.029999999329448
1.419999957084656   0.149999991059303
1.409999966621399   0.199999988079071
1.179999947547913   0.229999989271164
1.120000004768372   0.129999995231628
1.100000023841858   0.119999997317791
1.120000004768372   0.109999999403954
1.319999933242798   0.089999996125698
1.309999942779541   0.119999997317791
1.009999990463257   0.170000001788139
1.079999923706055   0.079999998211861
1.299999952316284   0.109999999403954
1.220000028610229   0.149999991059303
1.449999928474426   0.059999998658895
1.350000023841858   0.159999996423721
1.429999947547913   0.119999997317791
1.230000019073486   0.099999994039536
1.179999947547913   0.119999997317791
0.949999988079071   0.159999996423721
1.029999971389771   0.039999999105930
1.370000004768372   0.000000000000000
1.289999961853027   0.029999999329448
1.029999971389771   0.109999999403954
1.129999995231628   0.170000001788139
1.250000000000000   0.109999999403954
1.199999928474426   0.070000000298023
1.220000028610229   0.089999996125698
1.509999990463257   0.079999998211861
1.319999933242798   0.149999991059303
1.409999966621399   0.159999996423721
1.429999947547913   0.159999996423721
1.259999990463257   0.209999993443489
0.930000007152557   0.179999992251396
0.949999988079071   0.049999997019768
1.169999957084656   0.039999999105930
1.110000014305115   0.049999997019768
1.100000023841858   0.059999998658895
1.429999947547913   0.099999994039536
1.469999909400940   0.079999998211861
1.279999971389771   0.059999998658895
1.079999923706055   0.119999997317791
1.500000000000000   0.209999993443489
1.589999914169312   0.079999998211861
1.360000014305115   0.070000000298023
1.379999995231628   0.119999997317791
1.509999990463257   0.159999996423721
1.199999928474426   0.199999988079071
1.149999976158142   0.079999998211861
1.220000028610229   0.059999998658895
1.079999923706055   0.079999998211861
1.000000000000000   0.059999998658895
1.079999923706055   0.009999999776483
1.389999985694885   0.009999999776483
1.620000004768372   0.039999999105930
1.379999995231628   0.099999994039536
0.989999949932098   0.119999997317791
0.740000009536743   0.170000001788139
1.299999952316284   0.159999996423721
1.309999942779541   0.149999991059303
1.250000000000000   0.129999995231628
1.250000000000000   0.089999996125698
1.149999976158142   0.070000000298023
0.979999959468842   0.129999995231628
1.059999942779541   0.099999994039536
1.189999938011169   0.000000000000000
1.110000014305115   0.000000000000000
1.000000000000000   0.079999998211861
0.949999988079071   0.159999996423721
1.000000000000000   0.039999999105930
1.129999995231628   0.000000000000000
1.019999980926514   0.059999998658895
0.819999992847443   0.170000001788139
0.870000004768372   0.070000000298023
0.949999988079071   0.209999993443489
1.049999952316284   0.129999995231628
1.100000023841858   0.140000000596046
1.039999961853027   0.170000001788139
0.930000007152557   0.119999997317791
0.819999992847443   0.099999994039536
0.709999978542328   0.099999994039536
0.779999971389771   0.009999999776483
0.879999995231628   0.000000000000000
0.769999980926514   0.039999999105930
0.810000002384186   0.179999992251396
0.939999997615814   0.049999997019768
0.779999971389771   0.000000000000000
0.529999971389771   0.099999994039536
0.669999957084656   0.289999991655350
1.049999952316284   0.049999997019768
1.009999990463257   0.019999999552965
1.319999933242798   0.199999988079071
0.779999971389771   0.209999993443489
0.839999973773956   0.099999994039536
0.919999957084656   0.000000000000000
0.759999990463257   0.119999997317791
0.810000002384186   0.239999994635582
0.810000002384186   0.140000000596046
0.680000007152557   0.000000000000000
0.620000004768372   0.049999997019768
0.599999964237213   0.000000000000000
0.550000011920929   0.000000000000000
0.669999957084656   0.039999999105930
0.899999976158142   0.000000000000000
0.849999964237213   0.000000000000000
0.729999959468842   0.099999994039536
0.939999997615814   0.189999997615814
1.009999990463257   0.149999991059303
0.759999990463257   0.129999995231628
0.799999952316284   0.219999998807907
1.289999961853027   0.189999997615814
0.669999957084656   0.209999993443489
0.669999957084656   0.140000000596046
0.789999961853027   0.019999999552965
0.699999988079071   0.049999997019768
0.639999985694885   0.159999996423721
0.759999990463257   0.089999996125698
0.659999966621399   0.000000000000000
0.629999995231628   0.000000000000000
0.629999995231628   0.000000000000000
0.680000007152557   0.029999999329448
0.680000007152557   0.049999997019768
0.729999959468842   0.000000000000000
0.759999990463257   0.070000000298023
0.870000004768372   0.149999991059303
0.939999997615814   0.070000000298023
0.789999961853027   0.029999999329448
0.599999964237213   0.109999999403954
0.759999990463257   0.079999998211861
1.329999923706055   0.079999998211861
1.100000023841858   0.199999988079071
0.889999985694885   0.129999995231628
0.799999952316284   0.129999995231628
0.659999966621399   0.219999998807907
0.569999992847443   0.229999989271164
0.659999966621399   0.109999999403954
0.639999985694885   0.000000000000000
0.469999998807907   0.000000000000000
0.459999978542328   0.059999998658895
0.539999961853027   0.109999999403954
0.599999964237213   0.140000000596046
0.659999966621399   0.109999999403954
0.729999959468842   0.000000000000000
0.669999957084656   0.059999998658895
0.680000007152557   0.189999997615814
0.729999959468842   0.059999998658895
0.709999978542328   0.000000000000000
0.610000014305115   0.000000000000000
0.610000014305115   0.149999991059303
0.799999952316284   0.229999989271164
1.059999942779541   0.149999991059303
1.129999995231628   0.019999999552965
0.849999964237213   0.159999996423721
0.629999995231628   0.229999989271164
0.589999973773956   0.189999997615814
0.669999957084656   0.170000001788139
0.659999966621399   0.029999999329448
0.589999973773956   0.000000000000000
0.529999971389771   0.170000001788139
0.419999986886978   0.250000000000000
0.439999997615814   0.119999997317791
0.659999966621399   0.000000000000000
0.680000007152557   0.000000000000000
0.599999964237213   0.000000000000000
0.659999966621399   0.039999999105930
0.779999971389771   0.000000000000000
0.719999969005585   0.000000000000000
0.539999961853027   0.000000000000000
0.620000004768372   0.059999998658895
0.889999985694885   0.289999991655350
0.959999978542328   0.269999980926514
1.009999990463257   0.079999998211861
0.979999959468842   0.089999996125698
0.919999957084656   0.179999992251396
0.829999983310699   0.149999991059303
0.669999957084656   0.039999999105930
0.759999990463257   0.039999999105930
0.610000014305115   0.119999997317791
0.529999971389771   0.049999997019768
0.680000007152557   0.039999999105930
0.680000007152557   0.099999994039536
0.599999964237213   0.000000000000000
0.639999985694885   0.000000000000000
0.560000002384186   0.019999999552965
0.479999989271164   0.049999997019768
0.599999964237213   0.039999999105930
0.669999957084656   0.099999994039536
0.699999988079071   0.049999997019768
0.709999978542328   0.000000000000000
0.750000000000000   0.000000000000000
0.930000007152557   0.179999992251396
1.469999909400940   0.049999997019768
1.360000014305115   0.109999999403954
1.199999928474426   0.140000000596046
1.049999952316284   0.140000000596046
1.079999923706055   0.089999996125698
1.009999990463257   0.109999999403954
0.759999990463257   0.209999993443489
0.729999959468842   0.119999997317791
0.699999988079071   0.000000000000000
0.389999985694885   0.189999997615814
0.310000002384186   0.179999992251396
0.550000011920929   0.059999998658895
0.659999966621399   0.000000000000000
0.560000002384186   0.000000000000000
0.459999978542328   0.019999999552965
0.539999961853027   0.189999997615814
0.639999985694885   0.000000000000000
0.539999961853027   0.079999998211861
0.509999990463257   0.189999997615814
0.729999959468842   0.029999999329448
0.870000004768372   0.000000000000000
0.870000004768372   0.089999996125698
0.629999995231628   0.170000001788139
1.639999985694885   0.000000000000000
1.179999947547913   0.029999999329448
0.750000000000000   0.199999988079071
1.039999961853027   0.149999991059303
1.149999976158142   0.079999998211861
0.699999988079071   0.179999992251396
0.659999966621399   0.149999991059303
0.949999988079071   0.079999998211861
0.550000011920929   0.149999991059303
0.310000002384186   0.009999999776483
0.370000004768372   0.179999992251396
0.219999998807907   0.319999992847443
0.310000002384186   0.129999995231628
0.439999997615814   0.000000000000000
0.459999978542328   0.099999994039536
0.560000002384186   0.079999998211861
0.610000014305115   0.000000000000000
0.419999986886978   0.000000000000000
0.539999961853027   0.119999997317791
0.799999952316284   0.059999998658895
0.909999966621399   0.089999996125698
0.769999980926514   0.159999996423721
0.569999992847443   0.140000000596046
1.779999971389771   0.119999997317791
1.509999990463257   0.140000000596046
0.810000002384186   0.170000001788139
0.379999995231628   0.129999995231628
0.649999976158142   0.140000000596046
0.959999978542328   0.129999995231628
0.669999957084656   0.159999996423721
0.629999995231628   0.109999999403954
0.829999983310699   0.209999993443489
0.759999990463257   0.159999996423721
0.579999983310699   0.000000000000000
0.529999971389771   0.159999996423721
0.199999988079071   0.329999983310699
0.340000003576279   0.129999995231628
0.589999973773956   0.000000000000000
0.539999961853027   0.029999999329448
0.479999989271164   0.049999997019768
0.659999966621399   0.000000000000000
0.699999988079071   0.000000000000000
0.639999985694885   0.099999994039536
0.719999969005585   0.140000000596046
0.719999969005585   0.009999999776483
0.729999959468842   0.189999997615814
0.870000004768372   0.199999988079071
1.769999980926514   0.129999995231628
1.289999961853027   0.399999976158142
1.049999952316284   0.299999982118607
0.859999954700470   0.000000000000000
0.620000004768372   0.009999999776483
0.349999994039536   0.280000001192093
0.669999957084656   0.149999991059303
1.169999957084656   0.000000000000000
0.859999954700470   0.079999998211861
0.399999976158142   0.340000003576279
0.689999997615814   0.149999991059303
0.669999957084656   0.009999999776483
0.340000003576279   0.209999993443489
0.370000004768372   0.159999996423721
0.610000014305115   0.000000000000000
0.429999977350235   0.079999998211861
0.389999985694885   0.159999996423721
0.509999990463257   0.119999997317791
0.740000009536743   0.000000000000000
0.839999973773956   0.000000000000000
0.569999992847443   0.070000000298023
0.529999971389771   0.199999988079071
0.709999978542328   0.049999997019768
0.709999978542328   0.199999988079071
0.810000002384186   0.189999997615814
1.189999938011169   0.189999997615814
0.849999964237213   0.449999988079071
0.539999961853027   0.349999994039536
0.669999957084656   0.000000000000000
0.759999990463257   0.129999995231628
0.519999980926514   0.299999982118607
0.359999984502792   0.299999982118607
0.889999985694885   0.140000000596046
0.979999959468842   0.000000000000000
0.560000002384186   0.109999999403954
0.449999988079071   0.199999988079071
0.519999980926514   0.109999999403954
0.209999993443489   0.109999999403954
0.359999984502792   0.019999999552965
0.509999990463257   0.109999999403954
0.250000000000000   0.310000002384186
0.340000003576279   0.179999992251396
0.620000004768372   0.000000000000000
0.639999985694885   0.149999991059303
0.399999976158142   0.189999997615814
0.399999976158142   0.000000000000000
0.750000000000000   0.109999999403954
0.909999966621399   0.170000001788139
0.779999971389771   0.119999997317791
0.000000000000000   0.459999978542328
0.539999961853027   0.310000002384186
0.899999976158142   0.239999994635582
0.849999964237213   0.310000002384186
0.529999971389771   0.409999996423721
0.429999977350235   0.370000004768372
0.740000009536743   0.140000000596046
0.859999954700470   0.000000000000000
0.500000000000000   0.209999993443489
0.459999978542328   0.340000003576279
0.810000002384186   0.009999999776483
0.889999985694885   0.000000000000000
0.719999969005585   0.070000000298023
0.669999957084656   0.009999999776483
0.539999961853027   0.000000000000000
0.289999991655350   0.119999997317791
0.239999994635582   0.259999990463257
0.329999983310699   0.289999991655350
0.389999985694885   0.039999999105930
0.519999980926514   0.000000000000000
0.539999961853027   0.079999998211861
0.389999985694885   0.170000001788139
0.610000014305115   0.049999997019768
1.179999947547913   0.029999999329448
1.059999942779541   0.119999997317791
0.930000007152557   0.070000000298023
0.529999971389771   0.089999996125698
0.769999980926514   0.140000000596046
0.699999988079071   0.189999997615814
0.909999966621399   0.239999994635582
1.189999938011169   0.310000002384186
0.829999983310699   0.359999984502792
0.459999978542328   0.349999994039536
0.870000004768372   0.000000000000000
1.189999938011169   0.000000000000000
0.689999997615814   0.089999996125698
0.709999978542328   0.109999999403954
0.750000000000000   0.129999995231628
0.810000002384186   0.089999996125698
0.750000000000000   0.000000000000000
0.610000014305115   0.089999996125698
0.289999991655350   0.259999990463257
0.239999994635582   0.140000000596046
0.500000000000000   0.089999996125698
0.299999982118607   0.189999997615814
0.259999990463257   0.119999997317791
0.550000011920929   0.019999999552965
0.769999980926514   0.049999997019768
0.829999983310699   0.119999997317791
1.120000004768372   0.189999997615814
1.079999923706055   0.189999997615814
0.500000000000000   0.000000000000000
0.399999976158142   0.310000002384186
1.149999976158142   0.170000001788139
1.149999976158142   0.049999997019768
0.429999977350235   0.379999995231628
0.849999964237213   0.229999989271164
1.149999976158142   0.000000000000000
0.989999949932098   0.000000000000000
0.740000009536743   0.000000000000000
0.489999979734421   0.340000003576279
0.579999983310699   0.310000002384186
0.409999996423721   0.239999994635582
0.319999992847443   0.299999982118607
0.620000004768372   0.019999999552965
0.669999957084656   0.000000000000000
0.620000004768372   0.049999997019768
0.329999983310699   0.269999980926514
0.359999984502792   0.269999980926514
0.669999957084656   0.259999990463257
0.839999973773956   0.199999988079071
0.959999978542328   0.039999999105930
0.389999985694885   0.000000000000000
0.089999996125698   0.159999996423721
0.170000001788139   0.280000001192093
0.449999988079071   0.049999997019768
0.669999957084656   0.000000000000000
0.829999983310699   0.000000000000000
0.610000014305115   0.059999998658895
0.349999994039536   0.119999997317791
0.449999988079071   0.199999988079071
0.469999998807907   0.259999990463257
0.599999964237213   0.089999996125698
0.399999976158142   0.349999994039536
0.429999977350235   0.250000000000000
0.969999969005585   0.000000000000000
1.049999952316284   0.000000000000000
0.649999976158142   0.219999998807907
0.560000002384186   0.039999999105930
0.819999992847443   0.079999998211861
0.779999971389771   0.319999992847443
0.649999976158142   0.289999991655350
0.250000000000000   0.000000000000000
0.079999998211861   0.000000000000000
0.000000000000000   0.189999997615814
0.000000000000000   0.079999998211861
0.250000000000000   0.070000000298023
0.769999980926514   0.000000000000000
0.639999985694885   0.000000000000000
0.379999995231628   0.129999995231628
0.239999994635582   0.269999980926514
0.669999957084656   0.000000000000000
0.459999978542328   0.189999997615814
0.329999983310699   0.449999988079071
1.250000000000000   0.059999998658895
1.120000004768372   0.159999996423721
1.250000000000000   0.129999995231628
1.699999928474426   0.059999998658895
1.409999966621399   0.049999997019768
1.199999928474426   0.109999999403954
1.220000028610229   0.070000000298023
1.100000023841858   0.049999997019768
0.909999966621399   0.159999996423721
0.989999949932098   0.149999991059303
1.299999952316284   0.079999998211861
1.389999985694885   0.159999996423721
1.289999961853027   0.269999980926514
1.909999966621399   0.099999994039536
2.089999914169312   0.019999999552965
2.029999971389771   0.000000000000000
1.689999938011169   0.070000000298023
1.329999923706055   0.129999995231628
1.120000004768372   0.059999998658895
1.029999971389771   0.000000000000000
0.959999978542328   0.059999998658895
0.969999969005585   0.099999994039536
1.199999928474426   0.089999996125698
1.569999933242798   0.119999997317791
1.719999909400940   0.170000001788139
1.149999976158142   0.399999976158142
1.419999957084656   0.149999991059303
1.839999914169312   0.029999999329448
1.949999928474426   0.000000000000000
1.789999961853027   0.029999999329448
1.579999923706055   0.140000000596046
1.370000004768372   0.079999998211861
1.100000023841858   0.000000000000000
0.889999985694885   0.070000000298023
0.759999990463257   0.149999991059303
0.930000007152557   0.079999998211861
1.329999923706055   0.000000000000000
1.610000014305115   0.009999999776483
1.509999990463257   0.159999996423721
1.049999952316284   0.349999994039536
1.279999971389771   0.239999994635582
1.769999980926514   0.000000000000000
1.350000023841858   0.179999992251396
1.379999995231628   0.039999999105930
1.529999971389771   0.000000000000000
1.599999904632568   0.009999999776483
1.399999976158142   0.039999999105930
1.149999976158142   0.079999998211861
1.120000004768372   0.019999999552965
1.149999976158142   0.000000000000000
0.930000007152557   0.019999999552965
0.829999983310699   0.140000000596046
1.019999980926514   0.099999994039536
1.199999928474426   0.000000000000000
1.299999952316284   0.009999999776483
1.230000019073486   0.140000000596046
1.049999952316284   0.070000000298023
1.199999928474426   0.000000000000000
1.449999928474426   0.000000000000000
1.389999985694885   0.099999994039536
1.289999961853027   0.280000001192093
1.319999933242798   0.189999997615814
1.490000009536743   0.019999999552965
1.599999904632568   0.000000000000000
1.370000004768372   0.009999999776483
1.039999961853027   0.129999995231628
1.009999990463257   0.029999999329448
1.069999933242798   0.000000000000000
1.049999952316284   0.000000000000000
1.100000023841858   0.029999999329448
1.100000023841858   0.079999998211861
0.969999969005585   0.129999995231628
0.949999988079071   0.140000000596046
1.149999976158142   0.109999999403954
1.220000028610229   0.039999999105930
1.009999990463257   0.000000000000000
1.000000000000000   0.000000000000000
1.120000004768372   0.119999997317791
1.069999933242798   0.179999992251396
1.199999928474426   0.189999997615814
1.269999980926514   0.250000000000000
0.949999988079071   0.319999992847443
1.179999947547913   0.170000001788139
1.449999928474426   0.039999999105930
1.490000009536743   0.029999999329448
1.279999971389771   0.070000000298023
0.989999949932098   0.119999997317791
1.069999933242798   0.049999997019768
1.179999947547913   0.000000000000000
1.079999923706055   0.000000000000000
1.100000023841858   0.109999999403954
1.100000023841858   0.099999994039536
0.949999988079071   0.009999999776483
0.959999978542328   0.140000000596046
1.149999976158142   0.159999996423721
1.079999923706055   0.049999997019768
0.819999992847443   0.109999999403954
0.859999954700470   0.179999992251396
1.179999947547913   0.089999996125698
1.009999990463257   0.079999998211861
1.039999961853027   0.099999994039536
1.539999961853027   0.119999997317791
1.149999976158142   0.229999989271164
1.120000004768372   0.129999995231628
1.039999961853027   0.129999995231628
1.120000004768372   0.109999999403954
1.259999990463257   0.089999996125698
1.179999947547913   0.079999998211861
1.029999971389771   0.099999994039536
0.899999976158142   0.079999998211861
1.019999980926514   0.000000000000000
1.129999995231628   0.000000000000000
1.079999923706055   0.070000000298023
1.000000000000000   0.089999996125698
1.169999957084656   0.000000000000000
1.199999928474426   0.019999999552965
1.079999923706055   0.000000000000000
0.930000007152557   0.079999998211861
0.949999988079071   0.159999996423721
0.889999985694885   0.089999996125698
1.100000023841858   0.049999997019768
1.149999976158142   0.079999998211861
1.000000000000000   0.000000000000000
1.169999957084656   0.039999999105930
1.579999923706055   0.029999999329448
1.429999947547913   0.129999995231628
1.299999952316284   0.140000000596046
1.289999961853027   0.079999998211861
0.889999985694885   0.199999988079071
0.779999971389771   0.219999998807907
0.989999949932098   0.079999998211861
0.889999985694885   0.070000000298023
0.939999997615814   0.119999997317791
1.169999957084656   0.049999997019768
1.100000023841858   0.000000000000000
0.989999949932098   0.009999999776483
1.120000004768372   0.140000000596046
1.079999923706055   0.170000001788139
1.129999995231628   0.179999992251396
1.309999942779541   0.000000000000000
1.199999928474426   0.000000000000000
1.079999923706055   0.089999996125698
1.220000028610229   0.089999996125698
1.179999947547913   0.009999999776483
1.069999933242798   0.219999998807907
1.250000000000000   0.149999991059303
1.019999980926514   0.059999998658895
0.979999959468842   0.179999992251396
1.509999990463257   0.039999999105930
1.459999918937683   0.070000000298023
1.289999961853027   0.149999991059303
1.049999952316284   0.140000000596046
0.750000000000000   0.140000000596046
0.680000007152557   0.170000001788139
0.810000002384186   0.179999992251396
0.789999961853027   0.159999996423721
0.930000007152557   0.029999999329448
1.220000028610229   0.000000000000000
1.179999947547913   0.000000000000000
0.939999997615814   0.170000001788139
1.220000028610229   0.119999997317791
1.199999928474426   0.170000001788139
1.009999990463257   0.229999989271164
1.149999976158142   0.029999999329448
1.240000009536743   0.000000000000000
1.360000014305115   0.029999999329448
1.299999952316284   0.000000000000000
1.250000000000000   0.009999999776483
1.279999971389771   0.109999999403954
1.169999957084656   0.059999998658895
0.930000007152557   0.129999995231628
0.889999985694885   0.189999997615814
1.409999966621399   0.119999997317791
1.389999985694885   0.000000000000000
1.259999990463257   0.089999996125698
1.199999928474426   0.170000001788139
0.759999990463257   0.129999995231628
0.560000002384186   0.000000000000000
0.669999957084656   0.070000000298023
0.779999971389771   0.179999992251396
0.839999973773956   0.140000000596046
0.909999966621399   0.000000000000000
0.849999964237213   0.000000000000000
0.870000004768372   0.140000000596046
0.959999978542328   0.159999996423721
1.189999938011169   0.029999999329448
1.449999928474426   0.059999998658895
1.599999904632568   0.019999999552965
1.199999928474426   0.059999998658895
1.009999990463257   0.189999997615814
1.250000000000000   0.099999994039536
1.100000023841858   0.000000000000000
0.909999966621399   0.000000000000000
1.149999976158142   0.000000000000000
1.079999923706055   0.039999999105930
0.859999954700470   0.159999996423721
0.829999983310699   0.149999991059303
1.179999947547913   0.149999991059303
1.669999957084656   0.000000000000000
1.329999923706055   0.000000000000000
0.930000007152557   0.149999991059303
0.919999957084656   0.159999996423721
0.629999995231628   0.099999994039536
0.569999992847443   0.000000000000000
0.719999969005585   0.000000000000000
0.610000014305115   0.000000000000000
0.579999983310699   0.039999999105930
0.769999980926514   0.000000000000000
0.769999980926514   0.000000000000000
0.709999978542328   0.039999999105930
0.759999990463257   0.000000000000000
0.919999957084656   0.099999994039536
1.519999980926514   0.089999996125698
1.929999947547913   0.000000000000000
1.519999980926514   0.000000000000000
0.829999983310699   0.250000000000000
0.919999957084656   0.259999990463257
0.829999983310699   0.170000001788139
0.629999995231628   0.000000000000000
0.849999964237213   0.000000000000000
0.989999949932098   0.109999999403954
0.919999957084656   0.159999996423721
0.719999969005585   0.250000000000000
1.370000004768372   0.070000000298023
1.409999966621399   0.019999999552965
0.989999949932098   0.109999999403954
0.829999983310699   0.059999998658895
0.769999980926514   0.029999999329448
0.659999966621399   0.140000000596046
0.729999959468842   0.049999997019768
0.680000007152557   0.000000000000000
0.509999990463257   0.000000000000000
0.409999996423721   0.019999999552965
0.569999992847443   0.049999997019768
0.680000007152557   0.019999999552965
0.740000009536743   0.000000000000000
0.680000007152557   0.000000000000000
0.659999966621399   0.089999996125698
1.000000000000000   0.149999991059303
1.329999923706055   0.049999997019768
1.129999995231628   0.019999999552965
0.779999971389771   0.140000000596046
0.839999973773956   0.189999997615814
0.819999992847443   0.109999999403954
0.629999995231628   0.109999999403954
0.589999973773956   0.129999995231628
0.799999952316284   0.000000000000000
1.039999961853027   0.000000000000000
0.740000009536743   0.179999992251396
1.459999918937683   0.019999999552965
1.149999976158142   0.079999998211861
0.909999966621399   0.049999997019768
0.799999952316284   0.000000000000000
0.639999985694885   0.089999996125698
0.620000004768372   0.119999997317791
0.589999973773956   0.039999999105930
0.699999988079071   0.000000000000000
0.579999983310699   0.000000000000000
0.419999986886978   0.000000000000000
0.459999978542328   0.089999996125698
0.599999964237213   0.000000000000000
0.759999990463257   0.000000000000000
0.769999980926514   0.000000000000000
0.539999961853027   0.019999999552965
0.439999997615814   0.070000000298023
0.569999992847443   0.119999997317791
0.629999995231628   0.009999999776483
0.759999990463257   0.000000000000000
0.899999976158142   0.039999999105930
0.859999954700470   0.089999996125698
0.639999985694885   0.159999996423721
0.560000002384186   0.149999991059303
0.709999978542328   0.000000000000000
0.899999976158142   0.000000000000000
0.729999959468842   0.000000000000000
1.250000000000000   0.039999999105930
1.370000004768372   0.119999997317791
1.149999976158142   0.070000000298023
0.729999959468842   0.009999999776483
0.639999985694885   0.129999995231628
0.550000011920929   0.089999996125698
0.479999989271164   0.000000000000000
0.539999961853027   0.000000000000000
0.519999980926514   0.000000000000000
0.500000000000000   0.039999999105930
0.569999992847443   0.079999998211861
0.669999957084656   0.000000000000000
0.799999952316284   0.000000000000000
0.699999988079071   0.039999999105930
0.269999980926514   0.289999991655350
0.209999993443489   0.250000000000000
0.439999997615814   0.189999997615814
0.620000004768372   0.049999997019768
0.759999990463257   0.000000000000000
0.819999992847443   0.119999997317791
0.799999952316284   0.119999997317791
0.849999964237213   0.000000000000000
0.789999961853027   0.000000000000000
0.750000000000000   0.079999998211861
0.680000007152557   0.089999996125698
1.049999952316284   0.009999999776483
1.379999995231628   0.049999997019768
1.069999933242798   0.129999995231628
0.579999983310699   0.140000000596046
0.459999978542328   0.059999998658895
0.599999964237213   0.000000000000000
0.449999988079071   0.089999996125698
0.370000004768372   0.000000000000000
0.500000000000000   0.000000000000000
0.620000004768372   0.009999999776483
0.669999957084656   0.000000000000000
0.659999966621399   0.000000000000000
0.629999995231628   0.049999997019768
0.529999971389771   0.119999997317791
0.280000001192093   0.149999991059303
0.280000001192093   0.259999990463257
0.419999986886978   0.269999980926514
0.629999995231628   0.089999996125698
0.789999961853027   0.000000000000000
0.709999978542328   0.129999995231628
0.689999997615814   0.009999999776483
1.090000033378601   0.000000000000000
1.039999961853027   0.049999997019768
0.569999992847443   0.129999995231628
0.509999990463257   0.089999996125698
0.959999978542328   0.000000000000000
0.750000000000000   0.019999999552965
0.479999989271164   0.179999992251396
0.399999976158142   0.019999999552965
0.439999997615814   0.000000000000000
0.459999978542328   0.159999996423721
0.529999971389771   0.109999999403954
0.560000002384186   0.000000000000000
0.529999971389771   0.000000000000000
0.709999978542328   0.000000000000000
0.709999978542328   0.000000000000000
0.620000004768372   0.089999996125698
0.519999980926514   0.049999997019768
0.529999971389771   0.000000000000000
0.539999961853027   0.000000000000000
0.509999990463257   0.209999993443489
0.579999983310699   0.099999994039536
0.699999988079071   0.000000000000000
0.779999971389771   0.019999999552965
0.769999980926514   0.000000000000000
1.169999957084656   0.009999999776483
1.199999928474426   0.119999997317791
0.699999988079071   0.179999992251396
0.529999971389771   0.000000000000000
0.659999966621399   0.000000000000000
0.639999985694885   0.070000000298023
0.699999988079071   0.029999999329448
0.479999989271164   0.070000000298023
0.459999978542328   0.049999997019768
0.560000002384186   0.049999997019768
0.449999988079071   0.140000000596046
0.539999961853027   0.000000000000000
0.639999985694885   0.000000000000000
0.639999985694885   0.000000000000000
0.729999959468842   0.000000000000000
0.759999990463257   0.000000000000000
0.449999988079071   0.000000000000000
0.500000000000000   0.000000000000000
0.740000009536743   0.070000000298023
0.759999990463257   0.129999995231628
0.449999988079071   0.099999994039536
0.589999973773956   0.119999997317791
0.859999954700470   0.099999994039536
1.110000014305115   0.029999999329448
1.279999971389771   0.049999997019768
1.250000000000000   0.119999997317791
0.849999964237213   0.009999999776483
1.009999990463257   0.000000000000000
0.709999978542328   0.079999998211861
0.409999996423721   0.059999998658895
0.399999976158142   0.000000000000000
0.479999989271164   0.079999998211861
0.599999964237213   0.079999998211861
0.610000014305115   0.000000000000000
0.560000002384186   0.000000000000000
0.750000000000000   0.000000000000000
0.859999954700470   0.000000000000000
0.399999976158142   0.070000000298023
0.239999994635582   0.009999999776483
0.649999976158142   0.109999999403954
0.889999985694885   0.170000001788139
0.579999983310699   0.129999995231628
0.599999964237213   0.039999999105930
0.789999961853027   0.000000000000000
0.919999957084656   0.000000000000000
1.250000000000000   0.000000000000000
1.379999995231628   0.019999999552965
0.949999988079071   0.000000000000000
1.049999952316284   0.049999997019768
0.889999985694885   0.079999998211861
0.399999976158142   0.119999997317791
0.399999976158142   0.000000000000000
0.459999978542328   0.029999999329448
0.419999986886978   0.179999992251396
0.539999961853027   0.000000000000000
0.629999995231628   0.000000000000000
0.579999983310699   0.000000000000000
0.669999957084656   0.039999999105930
0.740000009536743   0.000000000000000
0.419999986886978   0.000000000000000
0.529999971389771   0.059999998658895
0.799999952316284   0.129999995231628
0.839999973773956   0.089999996125698
0.859999954700470   0.029999999329448
0.870000004768372   0.000000000000000
0.959999978542328   0.009999999776483
1.240000009536743   0.000000000000000
0.889999985694885   0.000000000000000
0.899999976158142   0.079999998211861
1.169999957084656   0.089999996125698
0.789999961853027   0.119999997317791
0.439999997615814   0.000000000000000
0.439999997615814   0.000000000000000
0.529999971389771   0.159999996423721
0.519999980926514   0.049999997019768
0.519999980926514   0.000000000000000
0.500000000000000   0.000000000000000
0.509999990463257   0.159999996423721
0.689999997615814   0.000000000000000
0.589999973773956   0.000000000000000
0.429999977350235   0.059999998658895
0.509999990463257   0.129999995231628
0.879999995231628   0.089999996125698
1.199999928474426   0.049999997019768
1.199999928474426   0.000000000000000
1.120000004768372   0.000000000000000
0.989999949932098   0.019999999552965
0.969999969005585   0.049999997019768
0.509999990463257   0.289999991655350
0.199999988079071   0.239999994635582
0.359999984502792   0.189999997615814
0.629999995231628   0.159999996423721
0.529999971389771   0.000000000000000
0.599999964237213   0.029999999329448
0.459999978542328   0.089999996125698
0.979999959468842   0.019999999552965
1.129999995231628   0.029999999329448
0.569999992847443   0.070000000298023
0.519999980926514   0.000000000000000
0.889999985694885   0.000000000000000
0.629999995231628   0.000000000000000
0.449999988079071   0.000000000000000
0.500000000000000   0.089999996125698
0.379999995231628   0.129999995231628
0.340000003576279   0.039999999105930
0.529999971389771   0.149999991059303
0.379999995231628   0.219999998807907
0.379999995231628   0.000000000000000
0.939999997615814   0.000000000000000
1.449999928474426   0.009999999776483
1.429999947547913   0.000000000000000
1.149999976158142   0.000000000000000
0.849999964237213   0.289999991655350
1.000000000000000   0.239999994635582
0.819999992847443   0.349999994039536
0.779999971389771   0.319999992847443
0.489999979734421   0.179999992251396
0.560000002384186   0.079999998211861
0.769999980926514   0.000000000000000
0.509999990463257   0.000000000000000
0.429999977350235   0.059999998658895
0.719999969005585   0.000000000000000
0.639999985694885   0.000000000000000
0.310000002384186   0.149999991059303
0.509999990463257   0.000000000000000
0.769999980926514   0.000000000000000
0.519999980926514   0.119999997317791
0.489999979734421   0.019999999552965
0.669999957084656   0.000000000000000
0.879999995231628   0.000000000000000
0.740000009536743   0.000000000000000
0.599999964237213   0.149999991059303
0.500000000000000   0.000000000000000
0.449999988079071   0.000000000000000
0.620000004768372   0.199999988079071
0.449999988079071   0.289999991655350
0.500000000000000   0.000000000000000
0.959999978542328   0.000000000000000
1.319999933242798   0.070000000298023
1.149999976158142   0.159999996423721
0.419999986886978   0.329999983310699
0.569999992847443   0.349999994039536
0.579999983310699   0.399999976158142
0.899999976158142   0.340000003576279
0.750000000000000   0.269999980926514
0.750000000000000   0.000000000000000
0.810000002384186   0.000000000000000
0.649999976158142   0.119999997317791
0.759999990463257   0.070000000298023
0.779999971389771   0.000000000000000
0.789999961853027   0.000000000000000
0.819999992847443   0.089999996125698
0.620000004768372   0.000000000000000
0.289999991655350   0.000000000000000
0.269999980926514   0.199999988079071
0.319999992847443   0.129999995231628
0.529999971389771   0.109999999403954
0.729999959468842   0.029999999329448
0.819999992847443   0.000000000000000
0.799999952316284   0.000000000000000
0.719999969005585   0.029999999329448
0.639999985694885   0.000000000000000
0.589999973773956   0.039999999105930
0.740000009536743   0.129999995231628
0.969999969005585   0.000000000000000
0.939999997615814   0.079999998211861
0.750000000000000   0.250000000000000
0.329999983310699   0.299999982118607
0.610000014305115   0.099999994039536
0.610000014305115   0.099999994039536
0.370000004768372   0.409999996423721
0.219999998807907   0.439999997615814
0.539999961853027   0.000000000000000
0.529999971389771   0.079999998211861
0.649999976158142   0.209999993443489
0.689999997615814   0.000000000000000
0.759999990463257   0.000000000000000
0.839999973773956   0.000000000000000
0.849999964237213   0.039999999105930
0.620000004768372   0.000000000000000
0.409999996423721   0.000000000000000
0.500000000000000   0.250000000000000
0.599999964237213   0.229999989271164
0.659999966621399   0.000000000000000
0.569999992847443   0.000000000000000
0.589999973773956   0.000000000000000
0.799999952316284   0.029999999329448
0.849999964237213   0.019999999552965
0.689999997615814   0.000000000000000
0.689999997615814   0.070000000298023
0.870000004768372   0.229999989271164
1.259999990463257   0.189999997615814
0.989999949932098   0.209999993443489
0.599999964237213   0.000000000000000
0.639999985694885   0.079999998211861
0.599999964237213   0.000000000000000
0.560000002384186   0.000000000000000
0.849999964237213   0.000000000000000
0.579999983310699   0.000000000000000
0.189999997615814   0.429999977350235
0.289999991655350   0.449999988079071
0.599999964237213   0.000000000000000
0.889999985694885   0.000000000000000
0.909999966621399   0.000000000000000
0.529999971389771   0.070000000298023
0.219999998807907   0.140000000596046
0.409999996423721   0.099999994039536
0.989999949932098   0.129999995231628
0.859999954700470   0.209999993443489
0.529999971389771   0.000000000000000
0.629999995231628   0.000000000000000
0.699999988079071   0.140000000596046
0.659999966621399   0.179999992251396
0.729999959468842   0.000000000000000
0.740000009536743   0.000000000000000
0.719999969005585   0.209999993443489
0.879999995231628   0.219999998807907
1.179999947547913   0.070000000298023
0.419999986886978   0.000000000000000
0.829999983310699   0.000000000000000
0.849999964237213   0.000000000000000
0.449999988079071   0.359999984502792
0.000000000000000   0.569999992847443
0.539999961853027   0.170000001788139
0.759999990463257   0.000000000000000
0.409999996423721   0.000000000000000
0.129999995231628   0.000000000000000
0.119999997317791   0.170000001788139
0.280000001192093   0.299999982118607
0.799999952316284   0.039999999105930
0.959999978542328   0.000000000000000
0.550000011920929   0.089999996125698
0.689999997615814   0.049999997019768
0.889999985694885   0.000000000000000
0.689999997615814   0.070000000298023
0.829999983310699   0.049999997019768
1.179999947547913   0.000000000000000
0.370000004768372   0.319999992847443
0.299999982118607   0.239999994635582
0.469999998807907   0.219999998807907
0.319999992847443   0.329999983310699
0.129999995231628   0.140000000596046
0.000000000000000   0.000000000000000
0.569999992847443   0.179999992251396
0.449999988079071   0.359999984502792
0.409999996423721   0.179999992251396
0.799999952316284   0.000000000000000
0.799999952316284   0.259999990463257
0.639999985694885   0.340000003576279
0.779999971389771   0.000000000000000
0.000000000000000   0.059999998658895
0.669999957084656   0.089999996125698
0.409999996423721   0.129999995231628
1.259999990463257   0.259999990463257
0.889999985694885   0.329999983310699
0.909999966621399   0.209999993443489
1.039999961853027   0.159999996423721
1.120000004768372   0.179999992251396
0.959999978542328   0.149999991059303
1.429999947547913   0.229999989271164
1.269999980926514   0.229999989271164
1.399999976158142   0.140000000596046
1.329999923706055   0.159999996423721
0.899999976158142   0.269999980926514
0.740000009536743   0.199999988079071
0.789999961853027   0.109999999403954
0.989999949932098   0.109999999403954
1.100000023841858   0.109999999403954
0.979999959468842   0.089999996125698
0.819999992847443   0.119999997317791
0.819999992847443   0.140000000596046
0.859999954700470   0.049999997019768
0.859999954700470   0.089999996125698
1.169999957084656   0.019999999552965
1.429999947547913   0.009999999776483
1.449999928474426   0.159999996423721
1.559999942779541   0.089999996125698
1.519999980926514   0.059999998658895
1.189999938011169   0.170000001788139
1.149999976158142   0.129999995231628
1.069999933242798   0.189999997615814
1.059999942779541   0.099999994039536
0.919999957084656   0.000000000000000
0.769999980926514   0.049999997019768
0.899999976158142   0.159999996423721
0.959999978542328   0.089999996125698
0.959999978542328   0.000000000000000
0.909999966621399   0.070000000298023
1.000000000000000   0.070000000298023
0.909999966621399   0.019999999552965
0.859999954700470   0.000000000000000
1.149999976158142   0.099999994039536
1.529999971389771   0.140000000596046
1.579999923706055   0.070000000298023
1.439999938011169   0.149999991059303
1.740000009536743   0.059999998658895
1.559999942779541   0.109999999403954
0.919999957084656   0.219999998807907
0.750000000000000   0.149999991059303
0.849999964237213   0.219999998807907
0.919999957084656   0.159999996423721
0.930000007152557   0.000000000000000
0.879999995231628   0.009999999776483
0.699999988079071   0.199999988079071
0.799999952316284   0.109999999403954
1.079999923706055   0.000000000000000
1.100000023841858   0.039999999105930
1.069999933242798   0.129999995231628
0.959999978542328   0.049999997019768
0.779999971389771   0.039999999105930
0.779999971389771   0.219999998807907
1.149999976158142   0.189999997615814
1.329999923706055   0.019999999552965
1.490000009536743   0.109999999403954
1.569999933242798   0.159999996423721
1.429999947547913   0.170000001788139
1.370000004768372   0.199999988079071
1.350000023841858   0.229999989271164
1.090000033378601   0.219999998807907
0.879999995231628   0.159999996423721
0.719999969005585   0.149999991059303
0.719999969005585   0.129999995231628
0.629999995231628   0.099999994039536
0.759999990463257   0.009999999776483
0.899999976158142   0.029999999329448
0.879999995231628   0.119999997317791
0.949999988079071   0.129999995231628
1.059999942779541   0.079999998211861
0.939999997615814   0.049999997019768
0.899999976158142   0.159999996423721
1.129999995231628   0.119999997317791
1.039999961853027   0.059999998658895
0.810000002384186   0.159999996423721
0.859999954700470   0.199999988079071
1.100000023841858   0.059999998658895
1.279999971389771   0.079999998211861
1.240000009536743   0.199999988079071
0.909999966621399   0.219999998807907
1.639999985694885   0.129999995231628
1.220000028610229   0.250000000000000
1.149999976158142   0.199999988079071
0.849999964237213   0.049999997019768
0.579999983310699   0.149999991059303
0.560000002384186   0.179999992251396
0.589999973773956   0.000000000000000
0.479999989271164   0.000000000000000
0.459999978542328   0.119999997317791
0.629999995231628   0.089999996125698
0.779999971389771   0.000000000000000
0.859999954700470   0.070000000298023
0.839999973773956   0.140000000596046
0.699999988079071   0.109999999403954
0.879999995231628   0.079999998211861
1.069999933242798   0.079999998211861
0.989999949932098   0.089999996125698
0.849999964237213   0.109999999403954
0.889999985694885   0.079999998211861
0.949999988079071   0.049999997019768
0.849999964237213   0.170000001788139
0.740000009536743   0.280000001192093
0.740000009536743   0.179999992251396
1.730000019073486   0.129999995231628
1.289999961853027   0.129999995231628
1.120000004768372   0.119999997317791
0.689999997615814   0.170000001788139
0.340000003576279   0.149999991059303
0.289999991655350   0.119999997317791
0.500000000000000   0.000000000000000
0.489999979734421   0.000000000000000
0.389999985694885   0.170000001788139
0.449999988079071   0.140000000596046
0.579999983310699   0.000000000000000
0.599999964237213   0.000000000000000
0.579999983310699   0.099999994039536
0.599999964237213   0.140000000596046
0.709999978542328   0.049999997019768
0.740000009536743   0.000000000000000
0.610000014305115   0.049999997019768
0.659999966621399   0.099999994039536
0.759999990463257   0.029999999329448
0.649999976158142   0.089999996125698
0.579999983310699   0.219999998807907
0.659999966621399   0.250000000000000
0.810000002384186   0.170000001788139
0.949999988079071   0.029999999329448
1.979999899864197   0.109999999403954
1.719999909400940   0.109999999403954
1.220000028610229   0.089999996125698
0.979999959468842   0.170000001788139
0.629999995231628   0.289999991655350
0.399999976158142   0.049999997019768
0.439999997615814   0.000000000000000
0.569999992847443   0.079999998211861
0.569999992847443   0.119999997317791
0.550000011920929   0.059999998658895
0.589999973773956   0.000000000000000
0.519999980926514   0.089999996125698
0.469999998807907   0.079999998211861
0.680000007152557   0.000000000000000
0.709999978542328   0.059999998658895
0.449999988079071   0.109999999403954
0.399999976158142   0.019999999552965
0.479999989271164   0.009999999776483
0.560000002384186   0.019999999552965
0.560000002384186   0.079999998211861
0.489999979734421   0.189999997615814
0.599999964237213   0.199999988079071
0.849999964237213   0.109999999403954
0.810000002384186   0.140000000596046
0.859999954700470   0.119999997317791
1.639999985694885   0.229999989271164
1.429999947547913   0.239999994635582
1.000000000000000   0.149999991059303
0.939999997615814   0.140000000596046
0.959999978542328   0.149999991059303
0.719999969005585   0.039999999105930
0.539999961853027   0.049999997019768
0.519999980926514   0.140000000596046
0.479999989271164   0.140000000596046
0.479999989271164   0.019999999552965
0.599999964237213   0.000000000000000
0.579999983310699   0.070000000298023
0.599999964237213   0.049999997019768
0.709999978542328   0.000000000000000
0.859999954700470   0.000000000000000
0.589999973773956   0.000000000000000
0.349999994039536   0.059999998658895
0.489999979734421   0.000000000000000
0.669999957084656   0.000000000000000
0.539999961853027   0.119999997317791
0.550000011920929   0.170000001788139
0.829999983310699   0.070000000298023
0.979999959468842   0.000000000000000
0.989999949932098   0.000000000000000
0.979999959468842   0.129999995231628
0.959999978542328   0.209999993443489
0.839999973773956   0.219999998807907
0.699999988079071   0.129999995231628
0.819999992847443   0.070000000298023
0.959999978542328   0.099999994039536
0.750000000000000   0.149999991059303
0.479999989271164   0.140000000596046
0.439999997615814   0.019999999552965
0.319999992847443   0.009999999776483
0.280000001192093   0.109999999403954
0.399999976158142   0.070000000298023
0.599999964237213   0.000000000000000
0.680000007152557   0.019999999552965
0.629999995231628   0.009999999776483
0.740000009536743   0.000000000000000
0.669999957084656   0.000000000000000
0.439999997615814   0.109999999403954
0.569999992847443   0.000000000000000
0.639999985694885   0.039999999105930
0.459999978542328   0.199999988079071
0.509999990463257   0.099999994039536
0.759999990463257   0.009999999776483
1.069999933242798   0.000000000000000
0.939999997615814   0.000000000000000
0.949999988079071   0.089999996125698
0.610000014305115   0.000000000000000
0.599999964237213   0.000000000000000
0.709999978542328   0.109999999403954
0.759999990463257   0.119999997317791
0.769999980926514   0.079999998211861
0.829999983310699   0.099999994039536
0.719999969005585   0.159999996423721
0.579999983310699   0.119999997317791
0.409999996423721   0.089999996125698
0.389999985694885   0.089999996125698
0.589999973773956   0.000000000000000
0.599999964237213   0.000000000000000
0.599999964237213   0.189999997615814
0.740000009536743   0.119999997317791
0.759999990463257   0.000000000000000
0.639999985694885   0.129999995231628
0.599999964237213   0.079999998211861
0.569999992847443   0.000000000000000
0.529999971389771   0.059999998658895
0.469999998807907   0.189999997615814
0.429999977350235   0.119999997317791
0.669999957084656   0.140000000596046
0.969999969005585   0.019999999552965
0.709999978542328   0.000000000000000
0.639999985694885   0.089999996125698
0.740000009536743   0.079999998211861
0.759999990463257   0.000000000000000
1.110000014305115   0.109999999403954
1.029999971389771   0.149999991059303
0.919999957084656   0.070000000298023
1.110000014305115   0.009999999776483
1.069999933242798   0.109999999403954
0.729999959468842   0.219999998807907
0.429999977350235   0.179999992251396
0.439999997615814   0.000000000000000
0.769999980926514   0.000000000000000
0.740000009536743   0.000000000000000
0.459999978542328   0.170000001788139
0.669999957084656   0.149999991059303
0.909999966621399   0.089999996125698
0.689999997615814   0.109999999403954
0.599999964237213   0.000000000000000
0.579999983310699   0.000000000000000
0.610000014305115   0.039999999105930
0.509999990463257   0.159999996423721
0.500000000000000   0.089999996125698
0.729999959468842   0.079999998211861
0.719999969005585   0.119999997317791
0.529999971389771   0.179999992251396
0.669999957084656   0.189999997615814
0.899999976158142   0.000000000000000
1.169999957084656   0.140000000596046
1.299999952316284   0.159999996423721
1.220000028610229   0.089999996125698
1.259999990463257   0.039999999105930
1.209999918937683   0.089999996125698
0.889999985694885   0.179999992251396
0.449999988079071   0.170000001788139
0.310000002384186   0.059999998658895
0.439999997615814   0.170000001788139
0.579999983310699   0.079999998211861
0.370000004768372   0.000000000000000
0.459999978542328   0.070000000298023
0.719999969005585   0.140000000596046
0.740000009536743   0.039999999105930
0.639999985694885   0.000000000000000
0.729999959468842   0.000000000000000
0.699999988079071   0.039999999105930
0.429999977350235   0.089999996125698
0.539999961853027   0.000000000000000
0.649999976158142   0.000000000000000
0.649999976158142   0.009999999776483
0.669999957084656   0.199999988079071
0.689999997615814   0.299999982118607
1.389999985694885   0.140000000596046
1.569999933242798   0.039999999105930
1.490000009536743   0.000000000000000
1.409999966621399   0.039999999105930
1.169999957084656   0.109999999403954
0.839999973773956   0.089999996125698
0.389999985694885   0.170000001788139
0.159999996423721   0.250000000000000
0.429999977350235   0.000000000000000
0.560000002384186   0.000000000000000
0.579999983310699   0.109999999403954
0.439999997615814   0.199999988079071
0.620000004768372   0.059999998658895
0.799999952316284   0.000000000000000
0.649999976158142   0.049999997019768
0.500000000000000   0.039999999105930
0.579999983310699   0.000000000000000
0.489999979734421   0.029999999329448
0.669999957084656   0.079999998211861
1.000000000000000   0.000000000000000
0.789999961853027   0.000000000000000
0.550000011920929   0.189999997615814
1.409999966621399   0.070000000298023
1.589999914169312   0.000000000000000
1.539999961853027   0.000000000000000
1.459999918937683   0.070000000298023
1.509999990463257   0.059999998658895
1.269999980926514   0.009999999776483
0.610000014305115   0.109999999403954
0.310000002384186   0.099999994039536
0.579999983310699   0.000000000000000
0.750000000000000   0.000000000000000
0.579999983310699   0.119999997317791
0.379999995231628   0.129999995231628
0.579999983310699   0.029999999329448
0.779999971389771   0.119999997317791
0.599999964237213   0.140000000596046
0.550000011920929   0.000000000000000
0.599999964237213   0.000000000000000
0.509999990463257   0.000000000000000
0.899999976158142   0.029999999329448
1.319999933242798   0.089999996125698
0.889999985694885   0.140000000596046
0.979999959468842   0.170000001788139
1.399999976158142   0.099999994039536
1.480000019073486   0.039999999105930
1.169999957084656   0.099999994039536
0.659999966621399   0.119999997317791
0.529999971389771   0.019999999552965
0.659999966621399   0.000000000000000
0.680000007152557   0.000000000000000
0.560000002384186   0.070000000298023
0.569999992847443   0.070000000298023
0.649999976158142   0.000000000000000
0.519999980926514   0.250000000000000
0.529999971389771   0.140000000596046
0.729999959468842   0.000000000000000
0.729999959468842   0.059999998658895
0.799999952316284   0.019999999552965
1.100000023841858   0.039999999105930
1.179999947547913   0.259999990463257
0.469999998807907   0.189999997615814
1.149999976158142   0.000000000000000
1.199999928474426   0.140000000596046
0.829999983310699   0.289999991655350
0.560000002384186   0.229999989271164
0.479999989271164   0.000000000000000
0.509999990463257   0.070000000298023
0.639999985694885   0.149999991059303
0.539999961853027   0.229999989271164
0.509999990463257   0.109999999403954
0.719999969005585   0.000000000000000
0.509999990463257   0.219999998807907
0.280000001192093   0.109999999403954
0.529999971389771   0.000000000000000
0.779999971389771   0.000000000000000
0.889999985694885   0.129999995231628
0.939999997615814   0.159999996423721
1.049999952316284   0.259999990463257
0.579999983310699   0.170000001788139
0.709999978542328   0.000000000000000
0.620000004768372   0.000000000000000
0.550000011920929   0.219999998807907
0.589999973773956   0.000000000000000
0.779999971389771   0.000000000000000
1.009999990463257   0.179999992251396
0.819999992847443   0.289999991655350
0.560000002384186   0.250000000000000
0.529999971389771   0.000000000000000
0.469999998807907   0.000000000000000
0.409999996423721   0.299999982118607
0.469999998807907   0.319999992847443
0.429999977350235   0.070000000298023
0.539999961853027   0.000000000000000
0.669999957084656   0.159999996423721
0.449999988079071   0.209999993443489
0.560000002384186   0.000000000000000
0.709999978542328   0.000000000000000
0.599999964237213   0.170000001788139
0.729999959468842   0.149999991059303
0.349999994039536   0.340000003576279
0.669999957084656   0.239999994635582
0.649999976158142   0.009999999776483
0.669999957084656   0.000000000000000
0.799999952316284   0.129999995231628
0.500000000000000   0.029999999329448
0.359999984502792   0.109999999403954
0.919999957084656   0.039999999105930
0.879999995231628   0.000000000000000
0.519999980926514   0.229999989271164
0.509999990463257   0.089999996125698
0.379999995231628   0.009999999776483
0.129999995231628   0.379999995231628
0.379999995231628   0.269999980926514
0.500000000000000   0.000000000000000
0.389999985694885   0.079999998211861
0.500000000000000   0.209999993443489
0.889999985694885   0.140000000596046
0.849999964237213   0.059999998658895
0.620000004768372   0.119999997317791
0.579999983310699   0.229999989271164
0.449999988079071   0.170000001788139
0.849999964237213   0.109999999403954
0.750000000000000   0.000000000000000
0.539999961853027   0.000000000000000
0.750000000000000   0.000000000000000
0.709999978542328   0.140000000596046
0.439999997615814   0.140000000596046
0.319999992847443   0.280000001192093
0.529999971389771   0.140000000596046
0.610000014305115   0.000000000000000
0.419999986886978   0.179999992251396
0.310000002384186   0.129999995231628
0.349999994039536   0.059999998658895
0.340000003576279   0.259999990463257
0.419999986886978   0.149999991059303
0.579999983310699   0.000000000000000
0.569999992847443   0.039999999105930
0.589999973773956   0.140000000596046
0.709999978542328   0.099999994039536
0.740000009536743   0.109999999403954
0.250000000000000   0.359999984502792
0.699999988079071   0.000000000000000
1.029999971389771   0.000000000000000
0.669999957084656   0.000000000000000
0.769999980926514   0.129999995231628
0.620000004768372   0.269999980926514
0.579999983310699   0.129999995231628
0.560000002384186   0.089999996125698
0.299999982118607   0.239999994635582
0.439999997615814   0.029999999329448
0.589999973773956   0.000000000000000
0.479999989271164   0.059999998658895
0.529999971389771   0.070000000298023
0.629999995231628   0.070000000298023
0.550000011920929   0.000000000000000
0.669999957084656   0.000000000000000
1.120000004768372   0.000000000000000
0.889999985694885   0.189999997615814
0.500000000000000   0.149999991059303
0.429999977350235   0.109999999403954
0.870000004768372   0.209999993443489
0.500000000000000   0.370000004768372
0.329999983310699   0.299999982118607
0.429999977350235   0.179999992251396
0.550000011920929   0.140000000596046
0.620000004768372   0.089999996125698
0.509999990463257   0.209999993443489
0.599999964237213   0.000000000000000
0.819999992847443   0.000000000000000
0.870000004768372   0.119999997317791
0.849999964237213   0.170000001788139
0.769999980926514   0.000000000000000
0.620000004768372   0.019999999552965
0.919999957084656   0.149999991059303
1.539999961853027   0.070000000298023
0.579999983310699   0.079999998211861
0.669999957084656   0.159999996423721
0.379999995231628   0.269999980926514
0.229999989271164   0.259999990463257
0.299999982118607   0.000000000000000
0.299999982118607   0.140000000596046
0.469999998807907   0.239999994635582
0.610000014305115   0.239999994635582
0.849999964237213   0.000000000000000
0.979999959468842   0.000000000000000
0.889999985694885   0.039999999105930
0.829999983310699   0.109999999403954
0.889999985694885   0.000000000000000
0.789999961853027   0.049999997019768
0.529999971389771   0.070000000298023
0.259999990463257   0.379999995231628
1.009999990463257   0.129999995231628
1.100000023841858   0.089999996125698
1.250000000000000   0.039999999105930
1.179999947547913   0.009999999776483
1.149999976158142   0.049999997019768
1.199999928474426   0.099999994039536
1.269999980926514   0.089999996125698
1.179999947547913   0.149999991059303
0.870000004768372   0.149999991059303
0.669999957084656   0.159999996423721
0.769999980926514   0.109999999403954
0.899999976158142   0.000000000000000
0.909999966621399   0.000000000000000
0.699999988079071   0.219999998807907
0.729999959468842   0.209999993443489
1.039999961853027   0.000000000000000
1.049999952316284   0.000000000000000
0.839999973773956   0.159999996423721
0.930000007152557   0.149999991059303
1.069999933242798   0.079999998211861
1.220000028610229   0.079999998211861
1.509999990463257   0.070000000298023
1.649999976158142   0.079999998211861
0.699999988079071   0.280000001192093
0.729999959468842   0.199999988079071
0.879999995231628   0.029999999329448
0.669999957084656   0.099999994039536
0.620000004768372   0.099999994039536
0.789999961853027   0.000000000000000
0.759999990463257   0.000000000000000
0.439999997615814   0.239999994635582
0.459999978542328   0.189999997615814
0.719999969005585   0.000000000000000
0.870000004768372   0.000000000000000
0.810000002384186   0.099999994039536
0.879999995231628   0.049999997019768
0.949999988079071   0.000000000000000
0.989999949932098   0.079999998211861
1.299999952316284   0.089999996125698
1.509999990463257   0.000000000000000
1.480000019073486   0.000000000000000
1.039999961853027   0.089999996125698
0.629999995231628   0.079999998211861
0.469999998807907   0.109999999403954
0.620000004768372   0.000000000000000
0.680000007152557   0.000000000000000
0.659999966621399   0.000000000000000
0.719999969005585   0.000000000000000
0.719999969005585   0.049999997019768
0.599999964237213   0.149999991059303
0.439999997615814   0.099999994039536
0.419999986886978   0.049999997019768
0.489999979734421   0.000000000000000
0.649999976158142   0.039999999105930
0.810000002384186   0.129999995231628
0.979999959468842   0.000000000000000
0.979999959468842   0.009999999776483
1.039999961853027   0.099999994039536
1.059999942779541   0.019999999552965
1.110000014305115   0.000000000000000
1.149999976158142   0.079999998211861
1.120000004768372   0.140000000596046
0.849999964237213   0.019999999552965
0.620000004768372   0.000000000000000
0.560000002384186   0.000000000000000
0.579999983310699   0.000000000000000
0.449999988079071   0.000000000000000
0.560000002384186   0.089999996125698
0.610000014305115   0.000000000000000
0.509999990463257   0.079999998211861
0.560000002384186   0.070000000298023
0.389999985694885   0.000000000000000
0.250000000000000   0.109999999403954
0.439999997615814   0.099999994039536
0.649999976158142   0.000000000000000
0.680000007152557   0.000000000000000
0.750000000000000   0.039999999105930
0.889999985694885   0.099999994039536
0.959999978542328   0.070000000298023
0.769999980926514   0.019999999552965
0.859999954700470   0.059999998658895
1.269999980926514   0.009999999776483
1.389999985694885   0.070000000298023
0.699999988079071   0.000000000000000
0.469999998807907   0.039999999105930
0.680000007152557   0.039999999105930
0.579999983310699   0.000000000000000
0.389999985694885   0.019999999552965
0.560000002384186   0.049999997019768
0.629999995231628   0.079999998211861
0.550000011920929   0.099999994039536
0.550000011920929   0.039999999105930
0.379999995231628   0.019999999552965
0.280000001192093   0.140000000596046
0.579999983310699   0.109999999403954
0.689999997615814   0.000000000000000
0.579999983310699   0.000000000000000
0.589999973773956   0.000000000000000
0.789999961853027   0.089999996125698
0.870000004768372   0.099999994039536
0.819999992847443   0.039999999105930
0.810000002384186   0.039999999105930
1.100000023841858   0.000000000000000
1.669999957084656   0.119999997317791
1.419999957084656   0.170000001788139
0.659999966621399   0.000000000000000
0.389999985694885   0.019999999552965
0.409999996423721   0.329999983310699
0.449999988079071   0.289999991655350
0.469999998807907   0.000000000000000
0.469999998807907   0.000000000000000
0.529999971389771   0.079999998211861
0.740000009536743   0.000000000000000
0.740000009536743   0.059999998658895
0.509999990463257   0.250000000000000
0.379999995231628   0.149999991059303
0.479999989271164   0.000000000000000
0.560000002384186   0.000000000000000
0.599999964237213   0.000000000000000
0.759999990463257   0.000000000000000
0.789999961853027   0.000000000000000
0.799999952316284   0.119999997317791
0.719999969005585   0.129999995231628
0.669999957084656   0.079999998211861
0.889999985694885   0.000000000000000
1.230000019073486   0.109999999403954
0.989999949932098   0.140000000596046
0.569999992847443   0.019999999552965
0.239999994635582   0.199999988079071
0.250000000000000   0.250000000000000
0.479999989271164   0.049999997019768
0.389999985694885   0.019999999552965
0.310000002384186   0.019999999552965
0.459999978542328   0.000000000000000
0.659999966621399   0.000000000000000
0.599999964237213   0.149999991059303
0.509999990463257   0.310000002384186
0.469999998807907   0.159999996423721
0.479999989271164   0.000000000000000
0.579999983310699   0.000000000000000
0.680000007152557   0.000000000000000
0.699999988079071   0.059999998658895
0.699999988079071   0.009999999776483
0.859999954700470   0.070000000298023
0.810000002384186   0.140000000596046
0.639999985694885   0.099999994039536
0.699999988079071   0.099999994039536
1.009999990463257   0.019999999552965
0.859999954700470   0.089999996125698
0.829999983310699   0.000000000000000
0.469999998807907   0.089999996125698
0.189999997615814   0.269999980926514
0.399999976158142   0.000000000000000
0.569999992847443   0.000000000000000
0.429999977350235   0.009999999776483
0.289999991655350   0.159999996423721
0.459999978542328   0.000000000000000
0.610000014305115   0.000000000000000
0.459999978542328   0.089999996125698
0.399999976158142   0.170000001788139
0.550000011920929   0.159999996423721
0.689999997615814   0.000000000000000
0.740000009536743   0.000000000000000
0.680000007152557   0.000000000000000
0.519999980926514   0.119999997317791
0.579999983310699   0.070000000298023
0.919999957084656   0.000000000000000
1.100000023841858   0.049999997019768
0.989999949932098   0.000000000000000
0.839999973773956   0.019999999552965
0.969999969005585   0.009999999776483
0.870000004768372   0.170000001788139
0.669999957084656   0.099999994039536
0.459999978542328   0.000000000000000
0.479999989271164   0.000000000000000
0.519999980926514   0.000000000000000
0.469999998807907   0.000000000000000
0.569999992847443   0.000000000000000
0.429999977350235   0.070000000298023
0.379999995231628   0.089999996125698
0.560000002384186   0.000000000000000
0.569999992847443   0.000000000000000
0.489999979734421   0.000000000000000
0.519999980926514   0.099999994039536
0.589999973773956   0.089999996125698
0.589999973773956   0.000000000000000
0.669999957084656   0.000000000000000
0.659999966621399   0.079999998211861
0.759999990463257   0.000000000000000
0.810000002384186   0.019999999552965
0.959999978542328   0.089999996125698
1.009999990463257   0.000000000000000
0.899999976158142   0.029999999329448
0.959999978542328   0.079999998211861
0.779999971389771   0.199999988079071
0.750000000000000   0.179999992251396
0.759999990463257   0.039999999105930
0.829999983310699   0.000000000000000
0.719999969005585   0.000000000000000
0.439999997615814   0.170000001788139
0.560000002384186   0.049999997019768
0.599999964237213   0.000000000000000
0.370000004768372   0.000000000000000
0.399999976158142   0.019999999552965
0.560000002384186   0.000000000000000
0.579999983310699   0.000000000000000
0.579999983310699   0.000000000000000
0.589999973773956   0.000000000000000
0.610000014305115   0.000000000000000
0.759999990463257   0.000000000000000
0.729999959468842   0.000000000000000
0.699999988079071   0.059999998658895
0.740000009536743   0.070000000298023
0.649999976158142   0.079999998211861
0.719999969005585   0.000000000000000
0.919999957084656   0.000000000000000
0.959999978542328   0.049999997019768
1.009999990463257   0.000000000000000
1.240000009536743   0.099999994039536
1.259999990463257   0.119999997317791
0.969999969005585   0.109999999403954
0.889999985694885   0.170000001788139
0.819999992847443   0.109999999403954
0.589999973773956   0.000000000000000
0.419999986886978   0.000000000000000
0.550000011920929   0.000000000000000
0.500000000000000   0.000000000000000
0.439999997615814   0.019999999552965
0.539999961853027   0.000000000000000
0.659999966621399   0.000000000000000
0.699999988079071   0.000000000000000
0.699999988079071   0.000000000000000
0.399999976158142   0.070000000298023
0.439999997615814   0.179999992251396
0.699999988079071   0.029999999329448
0.719999969005585   0.000000000000000
0.529999971389771   0.119999997317791
0.729999959468842   0.000000000000000
1.429999947547913   0.000000000000000
1.649999976158142   0.089999996125698
1.259999990463257   0.229999989271164
1.209999918937683   0.129999995231628
1.049999952316284   0.029999999329448
0.500000000000000   0.079999998211861
0.280000001192093   0.159999996423721
0.680000007152557   0.000000000000000
0.629999995231628   0.000000000000000
0.349999994039536   0.089999996125698
0.289999991655350   0.189999997615814
0.319999992847443   0.179999992251396
0.469999998807907   0.059999998658895
0.560000002384186   0.000000000000000
0.469999998807907   0.129999995231628
0.489999979734421   0.149999991059303
0.740000009536743   0.029999999329448
0.610000014305115   0.179999992251396
0.399999976158142   0.289999991655350
0.489999979734421   0.070000000298023
1.389999985694885   0.089999996125698
1.469999909400940   0.159999996423721
1.069999933242798   0.119999997317791
0.649999976158142   0.119999997317791
0.439999997615814   0.219999998807907
0.419999986886978   0.250000000000000
0.489999979734421   0.039999999105930
0.539999961853027   0.000000000000000
0.469999998807907   0.049999997019768
0.370000004768372   0.170000001788139
0.259999990463257   0.089999996125698
0.280000001192093   0.000000000000000
0.599999964237213   0.049999997019768
0.599999964237213   0.140000000596046
0.659999966621399   0.059999998658895
0.669999957084656   0.140000000596046
0.569999992847443   0.199999988079071
0.610000014305115   0.109999999403954
0.919999957084656   0.140000000596046
1.559999942779541   0.000000000000000
1.039999961853027   0.029999999329448
0.229999989271164   0.239999994635582
0.449999988079071   0.259999990463257
0.669999957084656   0.089999996125698
0.359999984502792   0.000000000000000
0.329999983310699   0.049999997019768
0.489999979734421   0.000000000000000
0.419999986886978   0.000000000000000
0.429999977350235   0.000000000000000
0.589999973773956   0.000000000000000
0.759999990463257   0.000000000000000
0.579999983310699   0.049999997019768
0.589999973773956   0.070000000298023
0.689999997615814   0.059999998658895
0.919999957084656   0.000000000000000
0.799999952316284   0.059999998658895
1.250000000000000   0.000000000000000
0.909999966621399   0.059999998658895
0.250000000000000   0.159999996423721
0.419999986886978   0.119999997317791
0.529999971389771   0.079999998211861
0.349999994039536   0.000000000000000
0.479999989271164   0.000000000000000
0.469999998807907   0.000000000000000
0.269999980926514   0.000000000000000
0.500000000000000   0.029999999329448
0.799999952316284   0.000000000000000
0.769999980926514   0.000000000000000
0.560000002384186   0.000000000000000
0.639999985694885   0.000000000000000
0.849999964237213   0.009999999776483
1.009999990463257   0.099999994039536
0.870000004768372   0.170000001788139
0.819999992847443   0.119999997317791
0.409999996423721   0.209999993443489
0.319999992847443   0.179999992251396
0.469999998807907   0.000000000000000
0.359999984502792   0.119999997317791
0.459999978542328   0.109999999403954
0.610000014305115   0.000000000000000
0.610000014305115   0.000000000000000
0.459999978542328   0.109999999403954
0.449999988079071   0.070000000298023
0.669999957084656   0.000000000000000
0.769999980926514   0.029999999329448
0.669999957084656   0.079999998211861
0.969999969005585   0.000000000000000
1.289999961853027   0.039999999105930
1.179999947547913   0.059999998658895
0.989999949932098   0.340000003576279
0.620000004768372   0.209999993443489
0.099999994039536   0.179999992251396
0.370000004768372   0.229999989271164
0.729999959468842   0.009999999776483
0.579999983310699   0.079999998211861
0.479999989271164   0.149999991059303
0.459999978542328   0.099999994039536
0.729999959468842   0.089999996125698
0.870000004768372   0.000000000000000
0.500000000000000   0.000000000000000
0.409999996423721   0.039999999105930
0.779999971389771   0.140000000596046
0.859999954700470   0.289999991655350
1.039999961853027   0.149999991059303
0.799999952316284   0.070000000298023
0.779999971389771   0.209999993443489
0.469999998807907   0.129999995231628
0.310000002384186   0.009999999776483
0.459999978542328   0.089999996125698
0.459999978542328   0.229999989271164
0.599999964237213   0.229999989271164
0.589999973773956   0.000000000000000
0.509999990463257   0.000000000000000
0.469999998807907   0.089999996125698
0.699999988079071   0.049999997019768
0.779999971389771   0.000000000000000
0.729999959468842   0.059999998658895
0.879999995231628   0.179999992251396
0.170000001788139   0.239999994635582
0.560000002384186   0.000000000000000
0.569999992847443   0.000000000000000
0.459999978542328   0.149999991059303
0.329999983310699   0.109999999403954
0.329999983310699   0.259999990463257
0.550000011920929   0.310000002384186
0.599999964237213   0.019999999552965
0.659999966621399   0.000000000000000
0.519999980926514   0.000000000000000
0.550000011920929   0.149999991059303
0.899999976158142   0.039999999105930
0.209999993443489   0.329999983310699
0.459999978542328   0.000000000000000
0.699999988079071   0.000000000000000
0.579999983310699   0.250000000000000
0.319999992847443   0.189999997615814
0.689999997615814   0.000000000000000
0.859999954700470   0.119999997317791
0.689999997615814   0.209999993443489
0.779999971389771   0.199999988079071
0.949999988079071   0.029999999329448
0.539999961853027   0.000000000000000
0.500000000000000   0.000000000000000
1.149999976158142   0.079999998211861
0.949999988079071   0.109999999403954
0.669999957084656   0.159999996423721
0.729999959468842   0.070000000298023
0.779999971389771   0.149999991059303
0.699999988079071   0.179999992251396
0.879999995231628   0.059999998658895
1.000000000000000   0.079999998211861
0.919999957084656   0.099999994039536
0.859999954700470   0.029999999329448
0.750000000000000   0.000000000000000
0.959999978542328   0.119999997317791
1.279999971389771   0.099999994039536
1.189999938011169   0.000000000000000
0.829999983310699   0.170000001788139
0.839999973773956   0.039999999105930
1.009999990463257   0.140000000596046
1.529999971389771   0.009999999776483
1.209999918937683   0.029999999329448
0.969999969005585   0.129999995231628
0.829999983310699   0.109999999403954
0.629999995231628   0.099999994039536
0.599999964237213   0.099999994039536
0.620000004768372   0.149999991059303
0.569999992847443   0.209999993443489
0.719999969005585   0.089999996125698
0.829999983310699   0.000000000000000
0.729999959468842   0.019999999552965
0.560000002384186   0.119999997317791
0.599999964237213   0.000000000000000
0.649999976158142   0.000000000000000
0.680000007152557   0.049999997019768
0.819999992847443   0.039999999105930
0.629999995231628   0.129999995231628
0.349999994039536   0.170000001788139
0.370000004768372   0.119999997317791
0.599999964237213   0.070000000298023
0.949999988079071   0.049999997019768
1.689999938011169   0.079999998211861
1.049999952316284   0.000000000000000
0.699999988079071   0.170000001788139
0.799999952316284   0.209999993443489
0.709999978542328   0.059999998658895
0.509999990463257   0.029999999329448
0.519999980926514   0.000000000000000
0.599999964237213   0.000000000000000
0.529999971389771   0.159999996423721
0.560000002384186   0.109999999403954
0.719999969005585   0.000000000000000
0.680000007152557   0.000000000000000
0.459999978542328   0.159999996423721
0.579999983310699   0.039999999105930
0.629999995231628   0.000000000000000
0.599999964237213   0.000000000000000
0.659999966621399   0.140000000596046
0.589999973773956   0.229999989271164
0.439999997615814   0.079999998211861
0.479999989271164   0.000000000000000
0.759999990463257   0.039999999105930
0.909999966621399   0.070000000298023
1.039999961853027   0.209999993443489
1.929999947547913   0.119999997317791
1.769999980926514   0.089999996125698
0.759999990463257   0.199999988079071
0.409999996423721   0.340000003576279
0.699999988079071   0.079999998211861
0.550000011920929   0.000000000000000
0.329999983310699   0.119999997317791
0.429999977350235   0.029999999329448
0.599999964237213   0.000000000000000
0.560000002384186   0.000000000000000
0.509999990463257   0.059999998658895
0.629999995231628   0.039999999105930
0.599999964237213   0.049999997019768
0.500000000000000   0.029999999329448
0.589999973773956   0.000000000000000
0.669999957084656   0.000000000000000
0.659999966621399   0.000000000000000
0.709999978542328   0.049999997019768
0.899999976158142   0.049999997019768
0.839999973773956   0.000000000000000
0.729999959468842   0.000000000000000
0.889999985694885   0.019999999552965
0.849999964237213   0.149999991059303
0.759999990463257   0.119999997317791
0.889999985694885   0.109999999403954
1.939999938011169   0.129999995231628
1.679999947547913   0.140000000596046
1.059999942779541   0.280000001192093
0.680000007152557   0.229999989271164
0.469999998807907   0.000000000000000
0.299999982118607   0.119999997317791
0.349999994039536   0.199999988079071
0.449999988079071   0.140000000596046
0.469999998807907   0.000000000000000
0.509999990463257   0.000000000000000
0.560000002384186   0.000000000000000
0.560000002384186   0.140000000596046
0.509999990463257   0.089999996125698
0.620000004768372   0.000000000000000
0.779999971389771   0.000000000000000
0.489999979734421   0.039999999105930
0.469999998807907   0.009999999776483
0.699999988079071   0.000000000000000
0.849999964237213   0.019999999552965
0.769999980926514   0.049999997019768
0.610000014305115   0.079999998211861
0.709999978542328   0.070000000298023
0.879999995231628   0.009999999776483
0.939999997615814   0.000000000000000
1.009999990463257   0.009999999776483
1.599999904632568   0.179999992251396
1.250000000000000   0.259999990463257
1.240000009536743   0.239999994635582
0.989999949932098   0.119999997317791
0.409999996423721   0.000000000000000
0.269999980926514   0.179999992251396
0.439999997615814   0.129999995231628
0.419999986886978   0.109999999403954
0.349999994039536   0.079999998211861
0.370000004768372   0.000000000000000
0.469999998807907   0.000000000000000
0.409999996423721   0.199999988079071
0.389999985694885   0.129999995231628
0.629999995231628   0.000000000000000
0.659999966621399   0.000000000000000
0.310000002384186   0.129999995231628
0.489999979734421   0.049999997019768
0.719999969005585   0.039999999105930
0.629999995231628   0.140000000596046
0.469999998807907   0.189999997615814
0.599999964237213   0.179999992251396
0.779999971389771   0.149999991059303
0.889999985694885   0.059999998658895
1.049999952316284   0.000000000000000
1.009999990463257   0.009999999776483
1.029999971389771   0.219999998807907
1.000000000000000   0.319999992847443
0.919999957084656   0.239999994635582
0.740000009536743   0.079999998211861
0.519999980926514   0.019999999552965
0.449999988079071   0.099999994039536
0.459999978542328   0.000000000000000
0.409999996423721   0.000000000000000
0.389999985694885   0.049999997019768
0.389999985694885   0.000000000000000
0.250000000000000   0.049999997019768
0.319999992847443   0.209999993443489
0.489999979734421   0.070000000298023
0.509999990463257   0.000000000000000
0.389999985694885   0.039999999105930
0.319999992847443   0.099999994039536
0.699999988079071   0.019999999552965
0.899999976158142   0.000000000000000
0.699999988079071   0.000000000000000
0.639999985694885   0.109999999403954
0.719999969005585   0.229999989271164
0.689999997615814   0.259999990463257
0.709999978542328   0.219999998807907
0.939999997615814   0.039999999105930
1.039999961853027   0.250000000000000
1.370000004768372   0.199999988079071
0.870000004768372   0.109999999403954
0.560000002384186   0.000000000000000
0.599999964237213   0.039999999105930
0.479999989271164   0.089999996125698
0.399999976158142   0.000000000000000
0.500000000000000   0.000000000000000
0.550000011920929   0.049999997019768
0.469999998807907   0.039999999105930
0.269999980926514   0.000000000000000
0.479999989271164   0.000000000000000
0.659999966621399   0.000000000000000
0.429999977350235   0.039999999105930
0.269999980926514   0.140000000596046
0.449999988079071   0.049999997019768
0.669999957084656   0.000000000000000
0.810000002384186   0.000000000000000
0.740000009536743   0.000000000000000
0.729999959468842   0.099999994039536
0.789999961853027   0.109999999403954
0.740000009536743   0.070000000298023
0.740000009536743   0.199999988079071
1.009999990463257   0.079999998211861
1.409999966621399   0.000000000000000
1.029999971389771   0.079999998211861
0.689999997615814   0.170000001788139
0.469999998807907   0.070000000298023
0.370000004768372   0.099999994039536
0.459999978542328   0.029999999329448
0.550000011920929   0.000000000000000
0.500000000000000   0.070000000298023
0.469999998807907   0.159999996423721
0.509999990463257   0.059999998658895
0.529999971389771   0.000000000000000
0.419999986886978   0.000000000000000
0.389999985694885   0.000000000000000
0.289999991655350   0.109999999403954
0.449999988079071   0.089999996125698
0.599999964237213   0.009999999776483
0.509999990463257   0.019999999552965
0.519999980926514   0.149999991059303
0.669999957084656   0.179999992251396
0.859999954700470   0.009999999776483
1.120000004768372   0.000000000000000
1.029999971389771   0.099999994039536
1.049999952316284   0.189999997615814
0.949999988079071   0.129999995231628
0.479999989271164   0.000000000000000
0.289999991655350   0.109999999403954
0.560000002384186   0.009999999776483
0.569999992847443   0.000000000000000
0.299999982118607   0.059999998658895
0.409999996423721   0.039999999105930
0.680000007152557   0.079999998211861
0.439999997615814   0.170000001788139
0.289999991655350   0.000000000000000
0.389999985694885   0.000000000000000
0.229999989271164   0.059999998658895
0.239999994635582   0.209999993443489
0.519999980926514   0.149999991059303
0.589999973773956   0.000000000000000
0.529999971389771   0.000000000000000
0.610000014305115   0.119999997317791
0.829999983310699   0.129999995231628
1.079999923706055   0.000000000000000
1.209999918937683   0.000000000000000
1.220000028610229   0.000000000000000
0.529999971389771   0.119999997317791
0.239999994635582   0.179999992251396
0.589999973773956   0.000000000000000
0.479999989271164   0.029999999329448
0.340000003576279   0.019999999552965
0.329999983310699   0.000000000000000
0.479999989271164   0.049999997019768
0.529999971389771   0.029999999329448
0.539999961853027   0.000000000000000
0.489999979734421   0.000000000000000
0.259999990463257   0.029999999329448
0.229999989271164   0.189999997615814
0.539999961853027   0.049999997019768
0.769999980926514   0.000000000000000
0.629999995231628   0.000000000000000
0.669999957084656   0.000000000000000
0.779999971389771   0.170000001788139
0.879999995231628   0.119999997317791
1.350000023841858   0.109999999403954
0.779999971389771   0.259999990463257
0.639999985694885   0.079999998211861
0.729999959468842   0.000000000000000
0.529999971389771   0.000000000000000
0.359999984502792   0.070000000298023
0.379999995231628   0.199999988079071
0.489999979734421   0.089999996125698
0.469999998807907   0.000000000000000
0.550000011920929   0.059999998658895
0.489999979734421   0.039999999105930
0.349999994039536   0.000000000000000
0.560000002384186   0.039999999105930
0.680000007152557   0.000000000000000
0.610000014305115   0.000000000000000
0.620000004768372   0.039999999105930
0.889999985694885   0.000000000000000
0.930000007152557   0.099999994039536
1.230000019073486   0.079999998211861
0.989999949932098   0.029999999329448
0.889999985694885   0.000000000000000
0.870000004768372   0.000000000000000
0.419999986886978   0.000000000000000
0.349999994039536   0.219999998807907
0.689999997615814   0.129999995231628
0.439999997615814   0.179999992251396
0.449999988079071   0.189999997615814
0.620000004768372   0.059999998658895
0.639999985694885   0.119999997317791
0.919999957084656   0.000000000000000
0.729999959468842   0.000000000000000
0.269999980926514   0.109999999403954
0.639999985694885   0.119999997317791
1.240000009536743   0.059999998658895
1.120000004768372   0.000000000000000
0.979999959468842   0.049999997019768
0.810000002384186   0.000000000000000
0.879999995231628   0.000000000000000
0.569999992847443   0.000000000000000
0.449999988079071   0.000000000000000
0.610000014305115   0.000000000000000
0.560000002384186   0.229999989271164
0.689999997615814   0.179999992251396
0.969999969005585   0.000000000000000
0.909999966621399   0.089999996125698
0.819999992847443   0.119999997317791
0.659999966621399   0.119999997317791
0.639999985694885   0.129999995231628
0.909999966621399   0.000000000000000
0.349999994039536   0.189999997615814
0.550000011920929   0.000000000000000
0.659999966621399   0.000000000000000
0.639999985694885   0.000000000000000
0.419999986886978   0.000000000000000
0.439999997615814   0.099999994039536
0.579999983310699   0.079999998211861
0.449999988079071   0.000000000000000
0.500000000000000   0.099999994039536
0.769999980926514   0.129999995231628
0.949999988079071   0.000000000000000
0.750000000000000   0.000000000000000
0.529999971389771   0.199999988079071
0.889999985694885   0.159999996423721
1.120000004768372   0.129999995231628
0.429999977350235   0.059999998658895
0.379999995231628   0.000000000000000
0.349999994039536   0.019999999552965
0.449999988079071   0.049999997019768
0.359999984502792   0.059999998658895
0.589999973773956   0.000000000000000
0.719999969005585   0.089999996125698
0.319999992847443   0.250000000000000
0.489999979734421   0.029999999329448
0.919999957084656   0.000000000000000
0.639999985694885   0.089999996125698
0.459999978542328   0.289999991655350
0.959999978542328   0.129999995231628
1.209999918937683   0.000000000000000
0.879999995231628   0.000000000000000
0.599999964237213   0.000000000000000
0.389999985694885   0.359999984502792
0.489999979734421   0.179999992251396
0.759999990463257   0.000000000000000
0.979999959468842   0.000000000000000
0.829999983310699   0.000000000000000
0.439999997615814   0.199999988079071
0.629999995231628   0.229999989271164
1.039999961853027   0.000000000000000
0.669999957084656   0.149999991059303
0.539999961853027   0.340000003576279
1.110000014305115   0.000000000000000
0.509999990463257   0.000000000000000
0.459999978542328   0.239999994635582
0.789999961853027   0.289999991655350
0.899999976158142   0.070000000298023
0.849999964237213   0.000000000000000
0.829999983310699   0.000000000000000
0.959999978542328   0.000000000000000
0.750000000000000   0.099999994039536
0.649999976158142   0.370000004768372
0.779999971389771   0.299999982118607
0.669999957084656   0.000000000000000
0.550000011920929   0.000000000000000
0.149999991059303   0.409999996423721
0.729999959468842   0.000000000000000
0.639999985694885   0.079999998211861
0.829999983310699   0.199999988079071
0.769999980926514   0.089999996125698
0.469999998807907   0.079999998211861
0.189999997615814   0.550000011920929
1.250000000000000   0.000000000000000
1.149999976158142   0.029999999329448
1.039999961853027   0.079999998211861
1.039999961853027   0.009999999776483
1.079999923706055   0.000000000000000
0.939999997615814   0.070000000298023
0.829999983310699   0.119999997317791
0.769999980926514   0.039999999105930
1.439999938011169   0.000000000000000
1.179999947547913   0.000000000000000
1.019999980926514   0.000000000000000
0.899999976158142   0.079999998211861
0.849999964237213   0.179999992251396
0.819999992847443   0.079999998211861
0.889999985694885   0.029999999329448
1.049999952316284   0.000000000000000
1.179999947547913   0.049999997019768
1.069999933242798   0.019999999552965
0.870000004768372   0.000000000000000
0.899999976158142   0.089999996125698
0.819999992847443   0.159999996423721
0.759999990463257   0.000000000000000
0.989999949932098   0.000000000000000
1.079999923706055   0.089999996125698
0.889999985694885   0.149999991059303
1.149999976158142   0.009999999776483
1.090000033378601   0.070000000298023
0.979999959468842   0.089999996125698
0.959999978542328   0.029999999329448
0.759999990463257   0.079999998211861
0.719999969005585   0.000000000000000
0.969999969005585   0.000000000000000
1.299999952316284   0.219999998807907
1.220000028610229   0.129999995231628
0.989999949932098   0.029999999329448
0.870000004768372   0.170000001788139
1.090000033378601   0.219999998807907
1.069999933242798   0.129999995231628
0.810000002384186   0.089999996125698
0.779999971389771   0.029999999329448
0.930000007152557   0.019999999552965
1.049999952316284   0.009999999776483
1.409999966621399   0.170000001788139
1.579999923706055   0.140000000596046
1.689999938011169   0.059999998658895
1.149999976158142   0.129999995231628
0.810000002384186   0.219999998807907
1.129999995231628   0.129999995231628
1.169999957084656   0.079999998211861
1.039999961853027   0.089999996125698
1.000000000000000   0.140000000596046
1.069999933242798   0.129999995231628
1.240000009536743   0.000000000000000
1.259999990463257   0.070000000298023
1.399999976158142   0.000000000000000
1.490000009536743   0.000000000000000
1.220000028610229   0.029999999329448
0.750000000000000   0.209999993443489
0.909999966621399   0.049999997019768
1.059999942779541   0.000000000000000
1.029999971389771   0.029999999329448
1.009999990463257   0.149999991059303
1.230000019073486   0.099999994039536
1.279999971389771   0.089999996125698
1.179999947547913   0.109999999403954
0.959999978542328   0.000000000000000
0.629999995231628   0.000000000000000
0.649999976158142   0.000000000000000
0.709999978542328   0.000000000000000
0.599999964237213   0.159999996423721
0.659999966621399   0.000000000000000
0.899999976158142   0.000000000000000
0.979999959468842   0.029999999329448
0.859999954700470   0.070000000298023
1.049999952316284   0.070000000298023
1.230000019073486   0.129999995231628
1.559999942779541   0.079999998211861
1.870000004768372   0.009999999776483
1.399999976158142   0.189999997615814
0.930000007152557   0.199999988079071
0.569999992847443   0.109999999403954
0.340000003576279   0.000000000000000
0.299999982118607   0.000000000000000
0.399999976158142   0.089999996125698
0.509999990463257   0.099999994039536
0.729999959468842   0.000000000000000
0.829999983310699   0.000000000000000
0.899999976158142   0.129999995231628
0.879999995231628   0.149999991059303
1.149999976158142   0.000000000000000
1.449999928474426   0.000000000000000
1.100000023841858   0.000000000000000
1.199999928474426   0.000000000000000
1.079999923706055   0.000000000000000
0.949999988079071   0.000000000000000
1.009999990463257   0.000000000000000
1.949999928474426   0.000000000000000
1.799999952316284   0.089999996125698
1.339999914169312   0.269999980926514
0.610000014305115   0.359999984502792
0.289999991655350   0.179999992251396
0.280000001192093   0.000000000000000
0.370000004768372   0.000000000000000
0.429999977350235   0.109999999403954
0.569999992847443   0.000000000000000
0.680000007152557   0.000000000000000
0.680000007152557   0.029999999329448
0.729999959468842   0.179999992251396
0.899999976158142   0.159999996423721
1.029999971389771   0.019999999552965
1.049999952316284   0.000000000000000
0.769999980926514   0.000000000000000
0.709999978542328   0.000000000000000
0.949999988079071   0.000000000000000
0.870000004768372   0.000000000000000
0.489999979734421   0.000000000000000
0.769999980926514   0.000000000000000
0.949999988079071   0.159999996423721
1.779999971389771   0.000000000000000
1.339999914169312   0.129999995231628
0.939999997615814   0.310000002384186
0.529999971389771   0.250000000000000
0.469999998807907   0.000000000000000
0.419999986886978   0.000000000000000
0.340000003576279   0.099999994039536
0.389999985694885   0.129999995231628
0.569999992847443   0.000000000000000
0.529999971389771   0.000000000000000
0.489999979734421   0.000000000000000
0.699999988079071   0.029999999329448
0.879999995231628   0.049999997019768
0.589999973773956   0.079999998211861
0.439999997615814   0.019999999552965
0.439999997615814   0.019999999552965
0.589999973773956   0.000000000000000
0.719999969005585   0.000000000000000
0.699999988079071   0.079999998211861
0.719999969005585   0.049999997019768
1.059999942779541   0.000000000000000
1.120000004768372   0.009999999776483
1.579999923706055   0.000000000000000
1.220000028610229   0.000000000000000
0.870000004768372   0.149999991059303
0.789999961853027   0.000000000000000
0.680000007152557   0.000000000000000
0.389999985694885   0.039999999105930
0.289999991655350   0.119999997317791
0.370000004768372   0.109999999403954
0.439999997615814   0.089999996125698
0.529999971389771   0.000000000000000
0.589999973773956   0.000000000000000
0.689999997615814   0.000000000000000
0.759999990463257   0.049999997019768
0.560000002384186   0.000000000000000
0.449999988079071   0.000000000000000
0.589999973773956   0.119999997317791
0.610000014305115   0.219999998807907
0.589999973773956   0.140000000596046
0.599999964237213   0.149999991059303
0.759999990463257   0.109999999403954
1.090000033378601   0.000000000000000
1.110000014305115   0.000000000000000
1.389999985694885   0.000000000000000
1.469999909400940   0.000000000000000
1.269999980926514   0.039999999105930
1.009999990463257   0.000000000000000
0.639999985694885   0.009999999776483
0.269999980926514   0.170000001788139
0.329999983310699   0.000000000000000
0.429999977350235   0.000000000000000
0.479999989271164   0.109999999403954
0.629999995231628   0.000000000000000
0.550000011920929   0.000000000000000
0.439999997615814   0.000000000000000
0.529999971389771   0.000000000000000
0.569999992847443   0.000000000000000
0.620000004768372   0.000000000000000
0.659999966621399   0.070000000298023
0.689999997615814   0.170000001788139
0.759999990463257   0.049999997019768
0.659999966621399   0.170000001788139
0.779999971389771   0.159999996423721
0.819999992847443   0.129999995231628
1.379999995231628   0.000000000000000
1.529999971389771   0.019999999552965
1.449999928474426   0.129999995231628
1.100000023841858   0.119999997317791
0.629999995231628   0.159999996423721
0.469999998807907   0.140000000596046
0.409999996423721   0.000000000000000
0.469999998807907   0.000000000000000
0.639999985694885   0.000000000000000
0.529999971389771   0.019999999552965
0.349999994039536   0.019999999552965
0.439999997615814   0.000000000000000
0.489999979734421   0.000000000000000
0.469999998807907   0.000000000000000
0.539999961853027   0.000000000000000
0.669999957084656   0.029999999329448
0.680000007152557   0.000000000000000
0.870000004768372   0.000000000000000
0.810000002384186   0.170000001788139
0.819999992847443   0.119999997317791
0.870000004768372   0.009999999776483
1.379999995231628   0.000000000000000
1.309999942779541   0.149999991059303
0.939999997615814   0.189999997615814
0.699999988079071   0.019999999552965
0.589999973773956   0.000000000000000
0.560000002384186   0.009999999776483
0.560000002384186   0.000000000000000
0.539999961853027   0.000000000000000
0.340000003576279   0.000000000000000
0.340000003576279   0.070000000298023
0.589999973773956   0.129999995231628
0.709999978542328   0.049999997019768
0.459999978542328   0.000000000000000
0.500000000000000   0.019999999552965
0.639999985694885   0.000000000000000
0.759999990463257   0.000000000000000
0.870000004768372   0.000000000000000
0.810000002384186   0.089999996125698
0.579999983310699   0.079999998211861
0.769999980926514   0.000000000000000
1.029999971389771   0.079999998211861
0.969999969005585   0.109999999403954
0.810000002384186   0.000000000000000
0.659999966621399   0.000000000000000
0.699999988079071   0.000000000000000
0.569999992847443   0.019999999552965
0.399999976158142   0.029999999329448
0.399999976158142   0.000000000000000
0.560000002384186   0.059999998658895
0.479999989271164   0.189999997615814
0.669999957084656   0.000000000000000
0.709999978542328   0.059999998658895
0.610000014305115   0.189999997615814
0.649999976158142   0.009999999776483
0.740000009536743   0.000000000000000
0.689999997615814   0.009999999776483
0.759999990463257   0.000000000000000
0.870000004768372   0.049999997019768
0.750000000000000   0.079999998211861
0.969999969005585   0.149999991059303
0.889999985694885   0.159999996423721
0.799999952316284   0.000000000000000
0.669999957084656   0.000000000000000
0.509999990463257   0.070000000298023
0.539999961853027   0.170000001788139
0.699999988079071   0.000000000000000
0.579999983310699   0.000000000000000
0.579999983310699   0.019999999552965
0.849999964237213   0.000000000000000
0.909999966621399   0.170000001788139
0.789999961853027   0.209999993443489
0.669999957084656   0.070000000298023
0.669999957084656   0.149999991059303
0.859999954700470   0.149999991059303
1.049999952316284   0.000000000000000
0.599999964237213   0.129999995231628
0.629999995231628   0.319999992847443
0.769999980926514   0.239999994635582
0.789999961853027   0.079999998211861
0.620000004768372   0.119999997317791
0.449999988079071   0.129999995231628
0.829999983310699   0.000000000000000
0.829999983310699   0.009999999776483
0.620000004768372   0.109999999403954
0.859999954700470   0.000000000000000
0.930000007152557   0.000000000000000
0.919999957084656   0.000000000000000
1.039999961853027   0.000000000000000
0.779999971389771   0.119999997317791
0.649999976158142   0.179999992251396
1.220000028610229   0.039999999105930
0.669999957084656   0.009999999776483
0.649999976158142   0.129999995231628
0.689999997615814   0.029999999329448
0.819999992847443   0.070000000298023
0.769999980926514   0.229999989271164
0.620000004768372   0.129999995231628
0.849999964237213   0.000000000000000
0.889999985694885   0.049999997019768
0.949999988079071   0.259999990463257
0.859999954700470   0.179999992251396
0.699999988079071   0.099999994039536
0.939999997615814   0.000000000000000
1.299999952316284   0.000000000000000
0.969999969005585   0.239999994635582
0.889999985694885   0.070000000298023
0.859999954700470   0.000000000000000
0.899999976158142   0.000000000000000
0.669999957084656   0.000000000000000
0.769999980926514   0.000000000000000
0.919999957084656   0.000000000000000
0.849999964237213   0.000000000000000
0.810000002384186   0.000000000000000
0.959999978542328   0.000000000000000
1.179999947547913   0.170000001788139
0.959999978542328   0.189999997615814
0.750000000000000   0.089999996125698
0.930000007152557   0.059999998658895
1.179999947547913   0.189999997615814
1.220000028610229   0.219999998807907
0.550000011920929   0.029999999329448
0.949999988079071   0.000000000000000
0.769999980926514   0.000000000000000
0.689999997615814   0.000000000000000
0.889999985694885   0.000000000000000
1.000000000000000   0.000000000000000
0.959999978542328   0.089999996125698
0.769999980926514   0.000000000000000
0.789999961853027   0.000000000000000
0.849999964237213   0.129999995231628
1.100000023841858   0.119999997317791
1.100000023841858   0.269999980926514
1.610000014305115   0.029999999329448
1.399999976158142   0.149999991059303
1.220000028610229   0.179999992251396
0.789999961853027   0.119999997317791
0.500000000000000   0.119999997317791
1.589999914169312   0.029999999329448
1.480000019073486   0.029999999329448
1.269999980926514   0.129999995231628
0.930000007152557   0.149999991059303
0.579999983310699   0.129999995231628
0.550000011920929   0.079999998211861
0.639999985694885   0.000000000000000
0.719999969005585   0.070000000298023
1.199999928474426   0.119999997317791
1.250000000000000   0.089999996125698
1.269999980926514   0.059999998658895
1.129999995231628   0.099999994039536
0.859999954700470   0.140000000596046
0.769999980926514   0.059999998658895
0.859999954700470   0.000000000000000
0.740000009536743   0.000000000000000
0.729999959468842   0.029999999329448
0.789999961853027   0.149999991059303
1.389999985694885   0.079999998211861
1.199999928474426   0.209999993443489
1.029999971389771   0.170000001788139
0.849999964237213   0.140000000596046
0.729999959468842   0.149999991059303
0.669999957084656   0.039999999105930
0.729999959468842   0.000000000000000
0.759999990463257   0.019999999552965
0.759999990463257   0.019999999552965
0.709999978542328   0.099999994039536
1.269999980926514   0.219999998807907
1.350000023841858   0.109999999403954
1.279999971389771   0.209999993443489
1.360000014305115   0.189999997615814
1.049999952316284   0.159999996423721
0.639999985694885   0.179999992251396
0.639999985694885   0.119999997317791
0.719999969005585   0.009999999776483
0.759999990463257   0.000000000000000
0.799999952316284   0.000000000000000
0.769999980926514   0.059999998658895
1.449999928474426   0.269999980926514
1.120000004768372   0.259999990463257
1.230000019073486   0.229999989271164
1.719999909400940   0.159999996423721
1.480000019073486   0.129999995231628
0.810000002384186   0.209999993443489
0.729999959468842   0.209999993443489
0.789999961853027   0.089999996125698
0.829999983310699   0.009999999776483
0.819999992847443   0.070000000298023
0.810000002384186   0.079999998211861
1.350000023841858   0.289999991655350
1.049999952316284   0.359999984502792
1.059999942779541   0.229999989271164
1.549999952316284   0.179999992251396
1.539999961853027   0.179999992251396
1.199999928474426   0.170000001788139
1.069999933242798   0.119999997317791
0.959999978542328   0.109999999403954
0.899999976158142   0.129999995231628
0.819999992847443   0.199999988079071
0.879999995231628   0.179999992251396
1.329999923706055   0.019999999552965
1.379999995231628   0.239999994635582
1.279999971389771   0.299999982118607
1.120000004768372   0.129999995231628
1.179999947547913   0.199999988079071
1.240000009536743   0.280000001192093
1.360000014305115   0.170000001788139
1.419999957084656   0.009999999776483
1.120000004768372   0.079999998211861
0.899999976158142   0.199999988079071
0.949999988079071   0.209999993443489
1.090000033378601   0.199999988079071
1.209999918937683   0.199999988079071
1.409999966621399   0.119999997317791
1.469999909400940   0.189999997615814
1.179999947547913   0.170000001788139
1.069999933242798   0.219999998807907
1.149999976158142   0.280000001192093
1.289999961853027   0.199999988079071
1.309999942779541   0.109999999403954
1.120000004768372   0.140000000596046
0.979999959468842   0.199999988079071
1.100000023841858   0.149999991059303
1.259999990463257   0.079999998211861
1.329999923706055   0.109999999403954
1.329999923706055   0.179999992251396
1.870000004768372   0.119999997317791
1.429999947547913   0.070000000298023
1.449999928474426   0.119999997317791
0.729999959468842   0.250000000000000
0.859999954700470   0.239999994635582
1.230000019073486   0.149999991059303
1.220000028610229   0.179999992251396
1.059999942779541   0.229999989271164
0.909999966621399   0.199999988079071
0.969999969005585   0.140000000596046
1.199999928474426   0.119999997317791
1.199999928474426   0.049999997019768
1.269999980926514   0.000000000000000
1.480000019073486   0.089999996125698
1.149999976158142   0.159999996423721
0.989999949932098   0.149999991059303
1.549999952316284   0.129999995231628
1.480000019073486   0.179999992251396
1.449999928474426   0.070000000298023
1.240000009536743   0.009999999776483
0.560000002384186   0.039999999105930
0.719999969005585   0.089999996125698
1.059999942779541   0.000000000000000
1.220000028610229   0.070000000298023
1.009999990463257   0.199999988079071
0.750000000000000   0.140000000596046
0.829999983310699   0.119999997317791
1.199999928474426   0.140000000596046
1.009999990463257   0.149999991059303
0.969999969005585   0.089999996125698
1.129999995231628   0.059999998658895
0.799999952316284   0.149999991059303
0.810000002384186   0.000000000000000
1.309999942779541   0.000000000000000
1.049999952316284   0.140000000596046
1.360000014305115   0.059999998658895
1.100000023841858   0.000000000000000
0.689999997615814   0.039999999105930
0.519999980926514   0.219999998807907
0.829999983310699   0.119999997317791
1.129999995231628   0.029999999329448
1.079999923706055   0.000000000000000
0.779999971389771   0.000000000000000
0.799999952316284   0.129999995231628
1.029999971389771   0.170000001788139
0.879999995231628   0.189999997615814
0.859999954700470   0.089999996125698
0.769999980926514   0.079999998211861
0.509999990463257   0.199999988079071
0.889999985694885   0.029999999329448
1.289999961853027   0.000000000000000
0.959999978542328   0.000000000000000
1.029999971389771   0.209999993443489
0.909999966621399   0.019999999552965
0.759999990463257   0.089999996125698
0.310000002384186   0.329999983310699
0.519999980926514   0.299999982118607
0.969999969005585   0.089999996125698
0.969999969005585   0.000000000000000
0.789999961853027   0.000000000000000
0.989999949932098   0.089999996125698
1.250000000000000   0.109999999403954
1.120000004768372   0.149999991059303
0.989999949932098   0.059999998658895
0.889999985694885   0.029999999329448
0.750000000000000   0.140000000596046
0.979999959468842   0.049999997019768
1.090000033378601   0.000000000000000
0.989999949932098   0.079999998211861
0.969999969005585   0.359999984502792
0.969999969005585   0.209999993443489
0.979999959468842   0.000000000000000
0.589999973773956   0.009999999776483
0.459999978542328   0.250000000000000
0.759999990463257   0.179999992251396
0.799999952316284   0.099999994039536
0.639999985694885   0.149999991059303
1.110000014305115   0.119999997317791
1.539999961853027   0.039999999105930
1.329999923706055   0.049999997019768
0.909999966621399   0.170000001788139
1.059999942779541   0.099999994039536
1.299999952316284   0.000000000000000
1.179999947547913   0.000000000000000
0.989999949932098   0.059999998658895
1.110000014305115   0.359999984502792
1.090000033378601   0.269999980926514
1.120000004768372   0.000000000000000
0.989999949932098   0.000000000000000
0.639999985694885   0.129999995231628
0.709999978542328   0.159999996423721
0.839999973773956   0.070000000298023
0.819999992847443   0.199999988079071
1.090000033378601   0.209999993443489
1.279999971389771   0.009999999776483
1.009999990463257   0.000000000000000
0.699999988079071   0.179999992251396
0.979999959468842   0.109999999403954
1.360000014305115   0.000000000000000
1.350000023841858   0.000000000000000
1.120000004768372   0.019999999552965
0.979999959468842   0.179999992251396
1.079999923706055   0.170000001788139
0.870000004768372   0.140000000596046
0.639999985694885   0.189999997615814
0.759999990463257   0.140000000596046
0.819999992847443   0.039999999105930
0.899999976158142   0.000000000000000
1.019999980926514   0.219999998807907
1.149999976158142   0.259999990463257
1.049999952316284   0.089999996125698
0.789999961853027   0.000000000000000
0.750000000000000   0.029999999329448
0.759999990463257   0.029999999329448
0.949999988079071   0.039999999105930
1.250000000000000   0.029999999329448
0.750000000000000   0.000000000000000
0.769999980926514   0.170000001788139
0.649999976158142   0.239999994635582
0.649999976158142   0.209999993443489
0.889999985694885   0.149999991059303
0.839999973773956   0.049999997019768
0.719999969005585   0.000000000000000
0.969999969005585   0.229999989271164
1.279999971389771   0.259999990463257
1.230000019073486   0.140000000596046
1.120000004768372   0.000000000000000
0.919999957084656   0.000000000000000
0.620000004768372   0.209999993443489
0.819999992847443   0.280000001192093
1.230000019073486   0.099999994039536
0.649999976158142   0.049999997019768
0.629999995231628   0.289999991655350
0.750000000000000   0.329999983310699
0.930000007152557   0.129999995231628
1.009999990463257   0.119999997317791
0.870000004768372   0.250000000000000
0.689999997615814   0.179999992251396
0.949999988079071   0.170000001788139
1.149999976158142   0.170000001788139
1.209999918937683   0.099999994039536
1.120000004768372   0.000000000000000
1.009999990463257   0.070000000298023
0.819999992847443   0.340000003576279
0.819999992847443   0.370000004768372
0.779999971389771   0.099999994039536
1.189999938011169   0.140000000596046
0.969999969005585   0.329999983310699
0.889999985694885   0.159999996423721
1.179999947547913   0.000000000000000
1.049999952316284   0.289999991655350
0.889999985694885   0.399999976158142
0.789999961853027   0.209999993443489
0.750000000000000   0.029999999329448
0.969999969005585   0.109999999403954
1.079999923706055   0.039999999105930
1.019999980926514   0.049999997019768
1.069999933242798   0.140000000596046
0.949999988079071   0.179999992251396
1.469999909400940   0.000000000000000
1.230000019073486   0.059999998658895
0.879999995231628   0.049999997019768
1.149999976158142   0.000000000000000
1.319999933242798   0.059999998658895
1.149999976158142   0.239999994635582
0.779999971389771   0.310000002384186
0.560000002384186   0.219999998807907
0.959999978542328   0.219999998807907
1.220000028610229   0.119999997317791
1.449999928474426   0.000000000000000
1.189999938011169   0.059999998658895
1.299999952316284   0.119999997317791
1.319999933242798   0.029999999329448
1.289999961853027   0.059999998658895
1.110000014305115   0.170000001788139
1.049999952316284   0.189999997615814
1.090000033378601   0.039999999105930
1.139999985694885   0.000000000000000
1.069999933242798   0.000000000000000
0.889999985694885   0.000000000000000
0.899999976158142   0.000000000000000
1.029999971389771   0.219999998807907
1.000000000000000   0.140000000596046
1.009999990463257   0.000000000000000
1.009999990463257   0.000000000000000
0.909999966621399   0.000000000000000
0.870000004768372   0.000000000000000
0.919999957084656   0.070000000298023
0.879999995231628   0.179999992251396
0.849999964237213   0.250000000000000
0.829999983310699   0.299999982118607
0.979999959468842   0.209999993443489
0.959999978542328   0.170000001788139
0.909999966621399   0.079999998211861
0.899999976158142   0.029999999329448
0.859999954700470   0.070000000298023
0.789999961853027   0.119999997317791
0.810000002384186   0.109999999403954
0.779999971389771   0.140000000596046
0.750000000000000   0.189999997615814
0.759999990463257   0.229999989271164
0.810000002384186   0.219999998807907
0.839999973773956   0.170000001788139
0.740000009536743   0.099999994039536
0.699999988079071   0.109999999403954
0.680000007152557   0.140000000596046
0.729999959468842   0.229999989271164
0.729999959468842   0.280000001192093
0.689999997615814   0.289999991655350
0.709999978542328   0.199999988079071
0.669999957084656   0.179999992251396
0.639999985694885   0.189999997615814
0.639999985694885   0.229999989271164
0.750000000000000   0.179999992251396
0.930000007152557   0.070000000298023
1.009999990463257   0.009999999776483
0.620000004768372   0.000000000000000
0.529999971389771   0.000000000000000
0.449999988079071   0.109999999403954
0.479999989271164   0.259999990463257
0.599999964237213   0.319999992847443
0.589999973773956   0.370000004768372
0.569999992847443   0.340000003576279
0.599999964237213   0.250000000000000
0.629999995231628   0.179999992251396
0.589999973773956   0.189999997615814
0.569999992847443   0.229999989271164
0.689999997615814   0.179999992251396
0.949999988079071   0.059999998658895
1.220000028610229   0.000000000000000
1.240000009536743   0.079999998211861
0.560000002384186   0.000000000000000
0.449999988079071   0.059999998658895
0.429999977350235   0.179999992251396
0.469999998807907   0.259999990463257
0.560000002384186   0.299999982118607
0.529999971389771   0.329999983310699
0.509999990463257   0.299999982118607
0.509999990463257   0.229999989271164
0.589999973773956   0.179999992251396
0.620000004768372   0.189999997615814
0.579999983310699   0.209999993443489
0.689999997615814   0.159999996423721
0.969999969005585   0.099999994039536
1.269999980926514   0.059999998658895
1.399999976158142   0.070000000298023
0.620000004768372   0.000000000000000
0.550000011920929   0.049999997019768
0.489999979734421   0.129999995231628
0.469999998807907   0.179999992251396
0.529999971389771   0.199999988079071
0.579999983310699   0.189999997615814
0.539999961853027   0.170000001788139
0.439999997615814   0.189999997615814
0.509999990463257   0.219999998807907
0.649999976158142   0.199999988079071
0.719999969005585   0.179999992251396
0.729999959468842   0.149999991059303
0.779999971389771   0.119999997317791
0.939999997615814   0.119999997317791
1.269999980926514   0.099999994039536
1.409999966621399   0.089999996125698
1.319999933242798   0.049999997019768
0.589999973773956   0.049999997019768
0.539999961853027   0.089999996125698
0.539999961853027   0.119999997317791
0.589999973773956   0.109999999403954
0.649999976158142   0.049999997019768
0.629999995231628   0.000000000000000
0.489999979734421   0.019999999552965
0.439999997615814   0.129999995231628
0.519999980926514   0.219999998807907
0.759999990463257   0.209999993443489
0.859999954700470   0.119999997317791
0.899999976158142   0.039999999105930
0.849999964237213   0.049999997019768
0.959999978542328   0.119999997317791
1.189999938011169   0.129999995231628
1.309999942779541   0.070000000298023
1.240000009536743   0.000000000000000
0.610000014305115   0.000000000000000
0.569999992847443   0.000000000000000
0.550000011920929   0.039999999105930
0.610000014305115   0.089999996125698
0.680000007152557   0.099999994039536
0.740000009536743   0.009999999776483
0.669999957084656   0.000000000000000
0.519999980926514   0.000000000000000
0.469999998807907   0.099999994039536
0.519999980926514   0.229999989271164
0.709999978542328   0.179999992251396
0.819999992847443   0.009999999776483
0.870000004768372   0.000000000000000
0.839999973773956   0.000000000000000
0.909999966621399   0.099999994039536
0.989999949932098   0.159999996423721
1.039999961853027   0.089999996125698
1.079999923706055   0.000000000000000
0.550000011920929   0.000000000000000
0.539999961853027   0.000000000000000
0.589999973773956   0.000000000000000
0.699999988079071   0.070000000298023
0.759999990463257   0.140000000596046
0.779999971389771   0.079999998211861
0.709999978542328   0.000000000000000
0.589999973773956   0.000000000000000
0.529999971389771   0.070000000298023
0.560000002384186   0.170000001788139
0.669999957084656   0.079999998211861
0.699999988079071   0.000000000000000
0.750000000000000   0.000000000000000
0.769999980926514   0.000000000000000
0.769999980926514   0.039999999105930
0.769999980926514   0.129999995231628
0.859999954700470   0.000000000000000
1.049999952316284   0.009999999776483
0.509999990463257   0.000000000000000
0.529999971389771   0.000000000000000
0.599999964237213   0.000000000000000
0.719999969005585   0.099999994039536
0.829999983310699   0.189999997615814
0.870000004768372   0.159999996423721
0.779999971389771   0.039999999105930
0.649999976158142   0.000000000000000
0.599999964237213   0.000000000000000
0.610000014305115   0.000000000000000
0.639999985694885   0.000000000000000
0.659999966621399   0.000000000000000
0.699999988079071   0.000000000000000
0.699999988079071   0.000000000000000
0.680000007152557   0.000000000000000
0.579999983310699   0.000000000000000
0.709999978542328   0.000000000000000
1.110000014305115   0.070000000298023
0.550000011920929   0.000000000000000
0.550000011920929   0.000000000000000
0.589999973773956   0.059999998658895
0.709999978542328   0.129999995231628
0.849999964237213   0.199999988079071
0.919999957084656   0.159999996423721
0.839999973773956   0.079999998211861
0.729999959468842   0.000000000000000
0.659999966621399   0.000000000000000
0.649999976158142   0.000000000000000
0.689999997615814   0.000000000000000
0.699999988079071   0.000000000000000
0.719999969005585   0.079999998211861
0.709999978542328   0.009999999776483
0.649999976158142   0.000000000000000
0.569999992847443   0.000000000000000
0.740000009536743   0.000000000000000
1.220000028610229   0.119999997317791
0.620000004768372   0.029999999329448
0.599999964237213   0.109999999403954
0.699999988079071   0.159999996423721
0.819999992847443   0.149999991059303
0.870000004768372   0.089999996125698
0.839999973773956   0.059999998658895
0.789999961853027   0.029999999329448
0.719999969005585   0.000000000000000
0.669999957084656   0.000000000000000
0.709999978542328   0.000000000000000
0.729999959468842   0.000000000000000
0.769999980926514   0.089999996125698
0.740000009536743   0.019999999552965
0.659999966621399   0.000000000000000
0.629999995231628   0.000000000000000
0.829999983310699   0.049999997019768
1.319999933242798   0.170000001788139
0.859999954700470   0.009999999776483
0.769999980926514   0.109999999403954
0.750000000000000   0.140000000596046
0.729999959468842   0.079999998211861
0.740000009536743   0.029999999329448
0.799999952316284   0.049999997019768
0.829999983310699   0.089999996125698
0.779999971389771   0.059999998658895
0.699999988079071   0.000000000000000
0.669999957084656   0.000000000000000
0.680000007152557   0.039999999105930
0.740000009536743   0.079999998211861
0.769999980926514   0.000000000000000
0.719999969005585   0.000000000000000
0.689999997615814   0.000000000000000
0.879999995231628   0.140000000596046
1.329999923706055   0.229999989271164
1.100000023841858   0.039999999105930
0.889999985694885   0.070000000298023
0.719999969005585   0.029999999329448
0.669999957084656   0.029999999329448
0.729999959468842   0.059999998658895
0.810000002384186   0.119999997317791
0.819999992847443   0.140000000596046
0.719999969005585   0.070000000298023
0.639999985694885   0.019999999552965
0.639999985694885   0.049999997019768
0.740000009536743   0.039999999105930
0.769999980926514   0.000000000000000
0.740000009536743   0.000000000000000
0.719999969005585   0.000000000000000
0.939999997615814   0.170000001788139
1.419999957084656   0.229999989271164
1.019999980926514   0.019999999552965
0.810000002384186   0.000000000000000
0.740000009536743   0.000000000000000
0.709999978542328   0.009999999776483
0.759999990463257   0.079999998211861
0.779999971389771   0.119999997317791
0.740000009536743   0.059999998658895
0.639999985694885   0.019999999552965
0.659999966621399   0.059999998658895
0.769999980926514   0.049999997019768
0.779999971389771   0.009999999776483
0.699999988079071   0.000000000000000
0.699999988079071   0.039999999105930
1.000000000000000   0.159999996423721
1.509999990463257   0.189999997615814
0.919999957084656   0.000000000000000
0.810000002384186   0.000000000000000
0.779999971389771   0.000000000000000
0.769999980926514   0.000000000000000
0.769999980926514   0.000000000000000
0.759999990463257   0.000000000000000
0.759999990463257   0.079999998211861
0.819999992847443   0.109999999403954
0.769999980926514   0.109999999403954
0.669999957084656   0.039999999105930
0.750000000000000   0.049999997019768
1.240000009536743   0.079999998211861
1.759999990463257   0.059999998658895
0.849999964237213   0.000000000000000
0.879999995231628   0.000000000000000
0.939999997615814   0.000000000000000
0.989999949932098   0.109999999403954
0.879999995231628   0.189999997615814
0.750000000000000   0.189999997615814
0.709999978542328   0.109999999403954
1.199999928474426   0.049999997019768
1.709999918937683   0.000000000000000
1.019999980926514   0.179999992251396
1.000000000000000   0.170000001788139
1.159999966621399   0.009999999776483
1.230000019073486   0.000000000000000
1.269999980926514   0.000000000000000
0.939999997615814   0.000000000000000
0.759999990463257   0.159999996423721
0.610000014305115   0.259999990463257
0.709999978542328   0.159999996423721
0.989999949932098   0.000000000000000
1.189999938011169   0.000000000000000
1.199999928474426   0.000000000000000
1.049999952316284   0.000000000000000
1.019999980926514   0.000000000000000
0.949999988079071   0.000000000000000
0.810000002384186   0.000000000000000
0.639999985694885   0.109999999403954
0.469999998807907   0.269999980926514
0.709999978542328   0.219999998807907
1.189999938011169   0.039999999105930
1.379999995231628   0.000000000000000
1.189999938011169   0.000000000000000
0.959999978542328   0.039999999105930
1.039999961853027   0.000000000000000
0.949999988079071   0.000000000000000
0.899999976158142   0.000000000000000
0.849999964237213   0.000000000000000
0.829999983310699   0.000000000000000
0.819999992847443   0.000000000000000
0.750000000000000   0.049999997019768
0.829999983310699   0.049999997019768
1.069999933242798   0.000000000000000
1.389999985694885   0.000000000000000
1.519999980926514   0.000000000000000
1.329999923706055   0.039999999105930
0.969999969005585   0.089999996125698
0.979999959468842   0.000000000000000
1.049999952316284   0.000000000000000
0.939999997615814   0.000000000000000
0.819999992847443   0.000000000000000
0.789999961853027   0.000000000000000
0.839999973773956   0.000000000000000
0.870000004768372   0.000000000000000
0.949999988079071   0.019999999552965
0.979999959468842   0.000000000000000
1.039999961853027   0.000000000000000
1.110000014305115   0.000000000000000
1.230000019073486   0.000000000000000
1.360000014305115   0.070000000298023
1.309999942779541   0.189999997615814
1.230000019073486   0.179999992251396
1.250000000000000   0.059999998658895
1.409999966621399   0.000000000000000
1.029999971389771   0.059999998658895
0.889999985694885   0.099999994039536
0.750000000000000   0.079999998211861
0.779999971389771   0.000000000000000
0.849999964237213   0.000000000000000
0.939999997615814   0.000000000000000
1.000000000000000   0.000000000000000
1.049999952316284   0.000000000000000
1.009999990463257   0.000000000000000
0.879999995231628   0.000000000000000
0.839999973773956   0.000000000000000
0.909999966621399   0.179999992251396
1.059999942779541   0.259999990463257
1.269999980926514   0.170000001788139
1.329999923706055   0.099999994039536
1.339999914169312   0.039999999105930
1.509999990463257   0.009999999776483
1.000000000000000   0.000000000000000
0.939999997615814   0.099999994039536
0.889999985694885   0.109999999403954
0.769999980926514   0.079999998211861
0.769999980926514   0.000000000000000
0.839999973773956   0.000000000000000
0.899999976158142   0.000000000000000
0.979999959468842   0.000000000000000
1.059999942779541   0.000000000000000
0.879999995231628   0.000000000000000
0.569999992847443   0.000000000000000
0.319999992847443   0.039999999105930
0.419999986886978   0.239999994635582
0.810000002384186   0.239999994635582
1.189999938011169   0.109999999403954
1.319999933242798   0.059999998658895
1.230000019073486   0.089999996125698
1.259999990463257   0.089999996125698
1.509999990463257   0.039999999105930
0.889999985694885   0.000000000000000
0.819999992847443   0.000000000000000
0.829999983310699   0.029999999329448
0.819999992847443   0.000000000000000
0.750000000000000   0.009999999776483
0.729999959468842   0.019999999552965
0.769999980926514   0.019999999552965
0.879999995231628   0.000000000000000
1.000000000000000   0.000000000000000
1.000000000000000   0.000000000000000
0.750000000000000   0.039999999105930
0.449999988079071   0.189999997615814
0.119999997317791   0.250000000000000
0.179999992251396   0.199999988079071
0.620000004768372   0.129999995231628
1.079999923706055   0.019999999552965
1.199999928474426   0.019999999552965
1.090000033378601   0.099999994039536
1.059999942779541   0.089999996125698
1.319999933242798   0.049999997019768
1.639999985694885   0.029999999329448
0.649999976158142   0.019999999552965
0.550000011920929   0.089999996125698
0.649999976158142   0.000000000000000
0.699999988079071   0.000000000000000
0.649999976158142   0.000000000000000
0.599999964237213   0.079999998211861
0.649999976158142   0.119999997317791
0.759999990463257   0.059999998658895
0.879999995231628   0.000000000000000
0.859999954700470   0.000000000000000
0.709999978542328   0.089999996125698
0.560000002384186   0.189999997615814
0.449999988079071   0.170000001788139
0.509999990463257   0.019999999552965
0.649999976158142   0.000000000000000
0.889999985694885   0.000000000000000
1.000000000000000   0.000000000000000
0.959999978542328   0.039999999105930
1.069999933242798   0.000000000000000
1.289999961853027   0.000000000000000
1.629999995231628   0.000000000000000
0.439999997615814   0.099999994039536
0.509999990463257   0.079999998211861
0.569999992847443   0.000000000000000
0.579999983310699   0.000000000000000
0.519999980926514   0.029999999329448
0.469999998807907   0.149999991059303
0.500000000000000   0.189999997615814
0.569999992847443   0.129999995231628
0.649999976158142   0.019999999552965
0.669999957084656   0.009999999776483
0.649999976158142   0.070000000298023
0.649999976158142   0.089999996125698
0.680000007152557   0.029999999329448
0.750000000000000   0.000000000000000
0.740000009536743   0.000000000000000
0.789999961853027   0.000000000000000
0.839999973773956   0.000000000000000
0.870000004768372   0.000000000000000
1.059999942779541   0.000000000000000
1.299999952316284   0.000000000000000
1.569999933242798   0.000000000000000
0.529999971389771   0.089999996125698
0.500000000000000   0.049999997019768
0.560000002384186   0.009999999776483
0.539999961853027   0.000000000000000
0.489999979734421   0.009999999776483
0.469999998807907   0.109999999403954
0.429999977350235   0.179999992251396
0.409999996423721   0.189999997615814
0.429999977350235   0.149999991059303
0.500000000000000   0.079999998211861
0.629999995231628   0.049999997019768
0.669999957084656   0.049999997019768
0.709999978542328   0.019999999552965
0.750000000000000   0.000000000000000
0.779999971389771   0.000000000000000
0.819999992847443   0.000000000000000
0.729999959468842   0.049999997019768
0.689999997615814   0.129999995231628
0.799999952316284   0.070000000298023
0.989999949932098   0.000000000000000
1.139999985694885   0.000000000000000
1.339999914169312   0.000000000000000
1.659999966621399   0.000000000000000
0.560000002384186   0.079999998211861
0.589999973773956   0.000000000000000
0.589999973773956   0.000000000000000
0.550000011920929   0.000000000000000
0.489999979734421   0.059999998658895
0.489999979734421   0.140000000596046
0.449999988079071   0.179999992251396
0.429999977350235   0.149999991059303
0.459999978542328   0.070000000298023
0.560000002384186   0.059999998658895
0.740000009536743   0.059999998658895
0.810000002384186   0.059999998658895
0.759999990463257   0.029999999329448
0.680000007152557   0.000000000000000
0.620000004768372   0.000000000000000
0.620000004768372   0.039999999105930
0.669999957084656   0.079999998211861
0.759999990463257   0.119999997317791
0.839999973773956   0.119999997317791
0.810000002384186   0.109999999403954
0.779999971389771   0.089999996125698
0.889999985694885   0.029999999329448
1.309999942779541   0.009999999776483
0.589999973773956   0.000000000000000
0.579999983310699   0.000000000000000
0.560000002384186   0.019999999552965
0.579999983310699   0.079999998211861
0.589999973773956   0.129999995231628
0.550000011920929   0.119999997317791
0.539999961853027   0.039999999105930
0.599999964237213   0.000000000000000
0.740000009536743   0.000000000000000
0.849999964237213   0.049999997019768
0.819999992847443   0.109999999403954
0.680000007152557   0.109999999403954
0.500000000000000   0.099999994039536
0.379999995231628   0.099999994039536
0.399999976158142   0.119999997317791
0.629999995231628   0.039999999105930
0.799999952316284   0.079999998211861
0.859999954700470   0.149999991059303
0.659999966621399   0.259999990463257
0.419999986886978   0.299999982118607
0.599999964237213   0.140000000596046
1.110000014305115   0.000000000000000
0.500000000000000   0.049999997019768
0.529999971389771   0.079999998211861
0.620000004768372   0.070000000298023
0.689999997615814   0.099999994039536
0.729999959468842   0.109999999403954
0.659999966621399   0.059999998658895
0.620000004768372   0.000000000000000
0.669999957084656   0.000000000000000
0.740000009536743   0.000000000000000
0.740000009536743   0.070000000298023
0.669999957084656   0.140000000596046
0.529999971389771   0.159999996423721
0.419999986886978   0.149999991059303
0.379999995231628   0.099999994039536
0.419999986886978   0.029999999329448
0.629999995231628   0.000000000000000
0.759999990463257   0.029999999329448
0.789999961853027   0.149999991059303
0.699999988079071   0.209999993443489
0.709999978542328   0.140000000596046
0.949999988079071   0.049999997019768
1.289999961853027   0.000000000000000
0.659999966621399   0.159999996423721
0.799999952316284   0.129999995231628
0.799999952316284   0.119999997317791
0.669999957084656   0.070000000298023
0.610000014305115   0.000000000000000
0.589999973773956   0.000000000000000
0.550000011920929   0.059999998658895
0.479999989271164   0.109999999403954
0.399999976158142   0.159999996423721
0.409999996423721   0.149999991059303
0.459999978542328   0.099999994039536
0.459999978542328   0.059999998658895
0.459999978542328   0.029999999329448
0.529999971389771   0.000000000000000
0.620000004768372   0.019999999552965
0.709999978542328   0.099999994039536
0.799999952316284   0.059999998658895
1.039999961853027   0.000000000000000
1.329999923706055   0.000000000000000
1.519999980926514   0.000000000000000
0.829999983310699   0.170000001788139
0.729999959468842   0.149999991059303
0.589999973773956   0.089999996125698
0.489999979734421   0.070000000298023
0.439999997615814   0.109999999403954
0.379999995231628   0.149999991059303
0.340000003576279   0.159999996423721
0.310000002384186   0.140000000596046
0.419999986886978   0.089999996125698
0.529999971389771   0.039999999105930
0.539999961853027   0.029999999329448
0.519999980926514   0.049999997019768
0.489999979734421   0.070000000298023
0.539999961853027   0.049999997019768
0.709999978542328   0.009999999776483
0.949999988079071   0.000000000000000
1.230000019073486   0.000000000000000
1.429999947547913   0.000000000000000
0.719999969005585   0.229999989271164
0.589999973773956   0.170000001788139
0.519999980926514   0.089999996125698
0.459999978542328   0.089999996125698
0.429999977350235   0.149999991059303
0.399999976158142   0.189999997615814
0.399999976158142   0.170000001788139
0.399999976158142   0.129999995231628
0.479999989271164   0.089999996125698
0.560000002384186   0.070000000298023
0.569999992847443   0.099999994039536
0.569999992847443   0.129999995231628
0.539999961853027   0.140000000596046
0.569999992847443   0.099999994039536
0.779999971389771   0.000000000000000
1.069999933242798   0.000000000000000
1.259999990463257   0.000000000000000
1.429999947547913   0.089999996125698
0.709999978542328   0.209999993443489
0.589999973773956   0.129999995231628
0.569999992847443   0.070000000298023
0.579999983310699   0.070000000298023
0.550000011920929   0.129999995231628
0.550000011920929   0.159999996423721
0.519999980926514   0.159999996423721
0.500000000000000   0.140000000596046
0.489999979734421   0.129999995231628
0.539999961853027   0.149999991059303
0.579999983310699   0.189999997615814
0.659999966621399   0.199999988079071
0.629999995231628   0.179999992251396
0.659999966621399   0.099999994039536
0.779999971389771   0.000000000000000
1.019999980926514   0.000000000000000
1.209999918937683   0.089999996125698
1.339999914169312   0.209999993443489
0.649999976158142   0.140000000596046
0.579999983310699   0.129999995231628
0.669999957084656   0.070000000298023
0.699999988079071   0.049999997019768
0.639999985694885   0.089999996125698
0.579999983310699   0.129999995231628
0.519999980926514   0.159999996423721
0.449999988079071   0.170000001788139
0.399999976158142   0.209999993443489
0.479999989271164   0.229999989271164
0.620000004768372   0.259999990463257
0.740000009536743   0.239999994635582
0.689999997615814   0.229999989271164
0.610000014305115   0.159999996423721
0.659999966621399   0.089999996125698
0.939999997615814   0.049999997019768
1.240000009536743   0.119999997317791
0.579999983310699   0.119999997317791
0.579999983310699   0.149999991059303
0.719999969005585   0.099999994039536
0.699999988079071   0.079999998211861
0.599999964237213   0.079999998211861
0.529999971389771   0.079999998211861
0.439999997615814   0.140000000596046
0.370000004768372   0.199999988079071
0.299999982118607   0.259999990463257
0.439999997615814   0.259999990463257
0.680000007152557   0.239999994635582
0.759999990463257   0.229999989271164
0.669999957084656   0.219999998807907
0.539999961853027   0.199999988079071
0.579999983310699   0.229999989271164
0.979999959468842   0.129999995231628
1.379999995231628   0.070000000298023
0.610000014305115   0.179999992251396
0.689999997615814   0.159999996423721
0.669999957084656   0.109999999403954
0.560000002384186   0.070000000298023
0.489999979734421   0.070000000298023
0.439999997615814   0.129999995231628
0.429999977350235   0.189999997615814
0.449999988079071   0.209999993443489
0.569999992847443   0.199999988079071
0.729999959468842   0.129999995231628
0.689999997615814   0.179999992251396
0.610000014305115   0.189999997615814
0.659999966621399   0.239999994635582
0.969999969005585   0.289999991655350
1.360000014305115   0.209999993443489
0.680000007152557   0.129999995231628
0.579999983310699   0.109999999403954
0.569999992847443   0.119999997317791
0.610000014305115   0.149999991059303
0.689999997615814   0.149999991059303
0.769999980926514   0.119999997317791
0.769999980926514   0.099999994039536
0.699999988079071   0.039999999105930
0.599999964237213   0.059999998658895
0.750000000000000   0.099999994039536
1.360000014305115   0.189999997615814
0.729999959468842   0.189999997615814
0.819999992847443   0.170000001788139
1.000000000000000   0.079999998211861
1.069999933242798   0.019999999552965
0.939999997615814   0.039999999105930
0.639999985694885   0.039999999105930
0.599999964237213   0.049999997019768
1.309999942779541   0.140000000596046
1.179999947547913   0.039999999105930
1.250000000000000   0.009999999776483
1.319999933242798   0.000000000000000
1.220000028610229   0.000000000000000
1.279999971389771   0.000000000000000
1.289999961853027   0.000000000000000
1.289999961853027   0.029999999329448
1.319999933242798   0.079999998211861
1.419999957084656   0.089999996125698
1.659999966621399   0.000000000000000
1.159999966621399   0.000000000000000
1.000000000000000   0.000000000000000
0.919999957084656   0.000000000000000
1.029999971389771   0.000000000000000
1.199999928474426   0.000000000000000
1.220000028610229   0.000000000000000
1.299999952316284   0.029999999329448
1.549999952316284   0.000000000000000
1.829999923706055   0.000000000000000
1.939999938011169   0.000000000000000
0.949999988079071   0.149999991059303
0.789999961853027   0.209999993443489
0.639999985694885   0.250000000000000
0.779999971389771   0.250000000000000
0.969999969005585   0.140000000596046
1.079999923706055   0.059999998658895
1.120000004768372   0.019999999552965
1.269999980926514   0.009999999776483
1.589999914169312   0.000000000000000
1.949999928474426   0.000000000000000
2.099999904632568   0.000000000000000
2.009999990463257   0.000000000000000
0.750000000000000   0.239999994635582
0.519999980926514   0.379999995231628
0.519999980926514   0.409999996423721
0.889999985694885   0.259999990463257
1.049999952316284   0.140000000596046
1.090000033378601   0.059999998658895
1.000000000000000   0.079999998211861
1.149999976158142   0.029999999329448
1.500000000000000   0.000000000000000
1.909999966621399   0.000000000000000
2.129999876022339   0.000000000000000
2.089999914169312   0.000000000000000
1.829999923706055   0.099999994039536
1.620000004768372   0.199999988079071
1.090000033378601   0.009999999776483
0.930000007152557   0.109999999403954
0.769999980926514   0.209999993443489
0.649999976158142   0.289999991655350
0.769999980926514   0.280000001192093
1.000000000000000   0.149999991059303
1.129999995231628   0.039999999105930
1.059999942779541   0.029999999329448
0.849999964237213   0.109999999403954
0.740000009536743   0.189999997615814
1.110000014305115   0.109999999403954
1.559999942779541   0.039999999105930
1.799999952316284   0.019999999552965
1.889999985694885   0.079999998211861
1.709999918937683   0.189999997615814
1.519999980926514   0.269999980926514
1.569999933242798   0.219999998807907
0.989999949932098   0.000000000000000
0.859999954700470   0.079999998211861
0.799999952316284   0.149999991059303
0.829999983310699   0.119999997317791
0.919999957084656   0.079999998211861
0.939999997615814   0.049999997019768
0.969999969005585   0.000000000000000
0.839999973773956   0.019999999552965
0.589999973773956   0.179999992251396
0.409999996423721   0.299999982118607
0.539999961853027   0.289999991655350
0.839999973773956   0.239999994635582
0.959999978542328   0.259999990463257
0.979999959468842   0.310000002384186
1.069999933242798   0.370000004768372
1.230000019073486   0.359999984502792
1.399999976158142   0.289999991655350
1.500000000000000   0.199999988079071
1.509999990463257   0.000000000000000
1.169999957084656   0.000000000000000
0.899999976158142   0.000000000000000
0.839999973773956   0.059999998658895
0.899999976158142   0.029999999329448
0.909999966621399   0.000000000000000
0.870000004768372   0.000000000000000
0.750000000000000   0.009999999776483
0.680000007152557   0.029999999329448
0.550000011920929   0.109999999403954
0.429999977350235   0.219999998807907
0.359999984502792   0.299999982118607
0.370000004768372   0.310000002384186
0.389999985694885   0.299999982118607
0.349999994039536   0.310000002384186
0.299999982118607   0.359999984502792
0.439999997615814   0.419999986886978
0.839999973773956   0.409999996423721
1.360000014305115   0.289999991655350
1.649999976158142   0.159999996423721
1.809999942779541   0.000000000000000
1.379999995231628   0.000000000000000
1.009999990463257   0.000000000000000
0.879999995231628   0.000000000000000
0.879999995231628   0.019999999552965
0.909999966621399   0.000000000000000
0.849999964237213   0.000000000000000
0.769999980926514   0.000000000000000
0.639999985694885   0.009999999776483
0.479999989271164   0.099999994039536
0.399999976158142   0.170000001788139
0.439999997615814   0.219999998807907
0.500000000000000   0.250000000000000
0.599999964237213   0.209999993443489
0.620000004768372   0.109999999403954
0.560000002384186   0.059999998658895
0.519999980926514   0.070000000298023
0.529999971389771   0.199999988079071
0.899999976158142   0.269999980926514
1.519999980926514   0.170000001788139
1.879999995231628   0.070000000298023
2.039999961853027   0.000000000000000
1.599999904632568   0.000000000000000
1.029999971389771   0.000000000000000
0.799999952316284   0.000000000000000
0.819999992847443   0.039999999105930
0.829999983310699   0.059999998658895
0.810000002384186   0.029999999329448
0.799999952316284   0.000000000000000
0.729999959468842   0.000000000000000
0.639999985694885   0.000000000000000
0.539999961853027   0.009999999776483
0.550000011920929   0.059999998658895
0.620000004768372   0.149999991059303
0.680000007152557   0.189999997615814
0.729999959468842   0.129999995231628
0.740000009536743   0.019999999552965
0.709999978542328   0.000000000000000
0.669999957084656   0.000000000000000
0.719999969005585   0.000000000000000
1.019999980926514   0.049999997019768
1.490000009536743   0.039999999105930
1.799999952316284   0.019999999552965
1.569999933242798   0.000000000000000
1.049999952316284   0.000000000000000
0.649999976158142   0.049999997019768
0.689999997615814   0.119999997317791
0.740000009536743   0.089999996125698
0.709999978542328   0.099999994039536
0.719999969005585   0.099999994039536
0.799999952316284   0.049999997019768
0.839999973773956   0.000000000000000
0.740000009536743   0.000000000000000
0.680000007152557   0.000000000000000
0.709999978542328   0.000000000000000
0.810000002384186   0.009999999776483
0.829999983310699   0.109999999403954
0.750000000000000   0.089999996125698
0.680000007152557   0.019999999552965
0.680000007152557   0.000000000000000
0.669999957084656   0.000000000000000
0.719999969005585   0.000000000000000
0.899999976158142   0.000000000000000
1.129999995231628   0.000000000000000
1.409999966621399   0.009999999776483
1.009999990463257   0.129999995231628
0.689999997615814   0.149999991059303
0.729999959468842   0.149999991059303
0.779999971389771   0.119999997317791
0.689999997615814   0.099999994039536
0.560000002384186   0.149999991059303
0.610000014305115   0.159999996423721
0.810000002384186   0.049999997019768
0.930000007152557   0.000000000000000
0.849999964237213   0.000000000000000
0.759999990463257   0.000000000000000
0.750000000000000   0.000000000000000
0.829999983310699   0.000000000000000
0.819999992847443   0.089999996125698
0.689999997615814   0.089999996125698
0.599999964237213   0.039999999105930
0.589999973773956   0.009999999776483
0.610000014305115   0.019999999552965
0.639999985694885   0.070000000298023
0.709999978542328   0.099999994039536
0.779999971389771   0.079999998211861
0.969999969005585   0.039999999105930
0.769999980926514   0.189999997615814
0.930000007152557   0.140000000596046
0.870000004768372   0.079999998211861
0.649999976158142   0.109999999403954
0.469999998807907   0.189999997615814
0.560000002384186   0.189999997615814
0.819999992847443   0.029999999329448
0.919999957084656   0.000000000000000
0.819999992847443   0.000000000000000
0.709999978542328   0.000000000000000
0.699999988079071   0.000000000000000
0.719999969005585   0.079999998211861
0.729999959468842   0.119999997317791
0.669999957084656   0.109999999403954
0.589999973773956   0.049999997019768
0.569999992847443   0.039999999105930
0.579999983310699   0.070000000298023
0.589999973773956   0.119999997317791
0.569999992847443   0.159999996423721
0.599999964237213   0.179999992251396
0.799999952316284   0.170000001788139
0.979999959468842   0.109999999403954
0.870000004768372   0.049999997019768
0.610000014305115   0.099999994039536
0.459999978542328   0.179999992251396
0.560000002384186   0.179999992251396
0.740000009536743   0.079999998211861
0.799999952316284   0.000000000000000
0.729999959468842   0.000000000000000
0.649999976158142   0.009999999776483
0.620000004768372   0.070000000298023
0.629999995231628   0.109999999403954
0.659999966621399   0.140000000596046
0.669999957084656   0.119999997317791
0.620000004768372   0.079999998211861
0.629999995231628   0.039999999105930
0.639999985694885   0.039999999105930
0.610000014305115   0.089999996125698
0.560000002384186   0.129999995231628
0.610000014305115   0.159999996423721
0.879999995231628   0.159999996423721
1.350000023841858   0.129999995231628
0.719999969005585   0.119999997317791
0.550000011920929   0.119999997317791
0.479999989271164   0.170000001788139
0.550000011920929   0.179999992251396
0.639999985694885   0.140000000596046
0.680000007152557   0.089999996125698
0.649999976158142   0.070000000298023
0.599999964237213   0.059999998658895
0.599999964237213   0.039999999105930
0.589999973773956   0.059999998658895
0.610000014305115   0.109999999403954
0.629999995231628   0.140000000596046
0.669999957084656   0.109999999403954
0.680000007152557   0.070000000298023
0.759999990463257   0.019999999552965
0.729999959468842   0.000000000000000
0.629999995231628   0.009999999776483
0.649999976158142   0.059999998658895
0.939999997615814   0.089999996125698
1.329999923706055   0.140000000596046
0.489999979734421   0.140000000596046
0.500000000000000   0.179999992251396
0.469999998807907   0.219999998807907
0.489999979734421   0.209999993443489
0.539999961853027   0.149999991059303
0.560000002384186   0.079999998211861
0.639999985694885   0.000000000000000
0.669999957084656   0.000000000000000
0.680000007152557   0.000000000000000
0.620000004768372   0.049999997019768
0.569999992847443   0.159999996423721
0.589999973773956   0.179999992251396
0.699999988079071   0.129999995231628
0.810000002384186   0.059999998658895
0.819999992847443   0.000000000000000
0.719999969005585   0.000000000000000
0.669999957084656   0.000000000000000
0.870000004768372   0.039999999105930
1.179999947547913   0.140000000596046
0.529999971389771   0.099999994039536
0.479999989271164   0.199999988079071
0.389999985694885   0.250000000000000
0.359999984502792   0.219999998807907
0.399999976158142   0.140000000596046
0.539999961853027   0.039999999105930
0.680000007152557   0.000000000000000
0.759999990463257   0.000000000000000
0.729999959468842   0.000000000000000
0.620000004768372   0.019999999552965
0.500000000000000   0.170000001788139
0.479999989271164   0.219999998807907
0.649999976158142   0.179999992251396
0.789999961853027   0.109999999403954
0.810000002384186   0.029999999329448
0.759999990463257   0.000000000000000
0.719999969005585   0.000000000000000
0.779999971389771   0.049999997019768
1.000000000000000   0.170000001788139
0.579999983310699   0.119999997317791
0.419999986886978   0.199999988079071
0.299999982118607   0.199999988079071
0.319999992847443   0.159999996423721
0.539999961853027   0.049999997019768
0.759999990463257   0.000000000000000
0.839999973773956   0.000000000000000
0.750000000000000   0.009999999776483
0.599999964237213   0.079999998211861
0.479999989271164   0.159999996423721
0.519999980926514   0.179999992251396
0.699999988079071   0.149999991059303
0.829999983310699   0.109999999403954
0.819999992847443   0.079999998211861
0.789999961853027   0.029999999329448
0.799999952316284   0.009999999776483
0.899999976158142   0.029999999329448
1.049999952316284   0.099999994039536
0.680000007152557   0.019999999552965
0.479999989271164   0.129999995231628
0.329999983310699   0.199999988079071
0.319999992847443   0.209999993443489
0.500000000000000   0.149999991059303
0.709999978542328   0.099999994039536
0.759999990463257   0.109999999403954
0.649999976158142   0.149999991059303
0.509999990463257   0.179999992251396
0.479999989271164   0.149999991059303
0.610000014305115   0.079999998211861
0.789999961853027   0.059999998658895
0.889999985694885   0.059999998658895
0.859999954700470   0.079999998211861
0.829999983310699   0.070000000298023
0.919999957084656   0.059999998658895
1.090000033378601   0.029999999329448
0.579999983310699   0.079999998211861
0.419999986886978   0.189999997615814
0.389999985694885   0.209999993443489
0.509999990463257   0.189999997615814
0.599999964237213   0.179999992251396
0.639999985694885   0.189999997615814
0.569999992847443   0.199999988079071
0.459999978542328   0.189999997615814
0.500000000000000   0.119999997317791
0.649999976158142   0.039999999105930
0.810000002384186   0.009999999776483
0.819999992847443   0.039999999105930
0.789999961853027   0.059999998658895
0.829999983310699   0.079999998211861
1.039999961853027   0.049999997019768
1.299999952316284   0.019999999552965
0.680000007152557   0.070000000298023
0.539999961853027   0.140000000596046
0.539999961853027   0.119999997317791
0.509999990463257   0.089999996125698
0.539999961853027   0.079999998211861
0.589999973773956   0.099999994039536
0.569999992847443   0.119999997317791
0.509999990463257   0.119999997317791
0.529999971389771   0.109999999403954
0.610000014305115   0.070000000298023
0.709999978542328   0.070000000298023
0.680000007152557   0.099999994039536
0.680000007152557   0.149999991059303
0.899999976158142   0.149999991059303
1.139999985694885   0.099999994039536
0.620000004768372   0.089999996125698
0.579999983310699   0.009999999776483
0.550000011920929   0.000000000000000
0.599999964237213   0.000000000000000
0.680000007152557   0.000000000000000
0.669999957084656   0.000000000000000
0.610000014305115   0.039999999105930
0.560000002384186   0.079999998211861
0.489999979734421   0.159999996423721
0.519999980926514   0.179999992251396
0.689999997615814   0.159999996423721
1.019999980926514   0.179999992251396
1.360000014305115   0.149999991059303
1.399999976158142   0.129999995231628
0.599999964237213   0.029999999329448
0.589999973773956   0.000000000000000
0.689999997615814   0.000000000000000
0.779999971389771   0.000000000000000
0.789999961853027   0.009999999776483
0.719999969005585   0.049999997019768
0.610000014305115   0.079999998211861
0.469999998807907   0.179999992251396
0.489999979734421   0.209999993443489
1.009999990463257   0.149999991059303
1.610000014305115   0.089999996125698
1.879999995231628   0.059999998658895
0.689999997615814   0.109999999403954
0.779999971389771   0.059999998658895
0.839999973773956   0.079999998211861
0.839999973773956   0.109999999403954
0.779999971389771   0.119999997317791
0.659999966621399   0.140000000596046
0.560000002384186   0.170000001788139
0.740000009536743   0.170000001788139
1.399999976158142   0.109999999403954
1.990000009536743   0.070000000298023
0.799999952316284   0.229999989271164
0.799999952316284   0.199999988079071
0.789999961853027   0.229999989271164
0.750000000000000   0.239999994635582
0.709999978542328   0.229999989271164
0.769999980926514   0.149999991059303
1.069999933242798   0.129999995231628
0.709999978542328   0.289999991655350
0.719999969005585   0.319999992847443
0.649999976158142   0.000000000000000
1.000000000000000   0.000000000000000
1.209999918937683   0.000000000000000
1.329999923706055   0.049999997019768
1.419999957084656   0.129999995231628
1.519999980926514   0.170000001788139
1.639999985694885   0.170000001788139
0.399999976158142   0.359999984502792
0.199999988079071   0.479999989271164
0.539999961853027   0.349999994039536
1.009999990463257   0.070000000298023
1.179999947547913   0.000000000000000
1.189999938011169   0.000000000000000
1.230000019073486   0.089999996125698
1.370000004768372   0.159999996423721
1.559999942779541   0.199999988079071
1.779999971389771   0.149999991059303
1.969999909400940   0.049999997019768
0.919999957084656   0.059999998658895
0.789999961853027   0.170000001788139
0.680000007152557   0.349999994039536
0.879999995231628   0.310000002384186
1.059999942779541   0.229999989271164
1.189999938011169   0.089999996125698
1.240000009536743   0.000000000000000
1.100000023841858   0.000000000000000
1.000000000000000   0.000000000000000
1.049999952316284   0.179999992251396
1.240000009536743   0.250000000000000
1.480000019073486   0.219999998807907
1.719999909400940   0.109999999403954
1.819999933242798   0.049999997019768
1.689999938011169   0.129999995231628
0.870000004768372   0.109999999403954
0.849999964237213   0.199999988079071
1.090000033378601   0.199999988079071
1.299999952316284   0.099999994039536
1.379999995231628   0.039999999105930
1.289999961853027   0.009999999776483
1.169999957084656   0.000000000000000
1.000000000000000   0.000000000000000
0.719999969005585   0.009999999776483
0.709999978542328   0.179999992251396
0.839999973773956   0.299999982118607
1.079999923706055   0.250000000000000
1.269999980926514   0.179999992251396
1.370000004768372   0.129999995231628
1.379999995231628   0.140000000596046
1.100000023841858   0.029999999329448
0.959999978542328   0.099999994039536
1.090000033378601   0.109999999403954
1.350000023841858   0.000000000000000
1.370000004768372   0.000000000000000
1.269999980926514   0.000000000000000
1.179999947547913   0.000000000000000
1.000000000000000   0.000000000000000
0.819999992847443   0.079999998211861
0.669999957084656   0.119999997317791
0.579999983310699   0.140000000596046
0.589999973773956   0.170000001788139
0.669999957084656   0.199999988079071
0.769999980926514   0.170000001788139
0.870000004768372   0.129999995231628
0.989999949932098   0.129999995231628
1.189999938011169   0.149999991059303
1.100000023841858   0.059999998658895
1.149999976158142   0.070000000298023
1.220000028610229   0.009999999776483
1.240000009536743   0.000000000000000
1.169999957084656   0.000000000000000
1.090000033378601   0.000000000000000
0.919999957084656   0.000000000000000
0.799999952316284   0.000000000000000
0.769999980926514   0.089999996125698
0.769999980926514   0.119999997317791
0.699999988079071   0.099999994039536
0.610000014305115   0.089999996125698
0.560000002384186   0.079999998211861
0.599999964237213   0.070000000298023
0.689999997615814   0.059999998658895
0.829999983310699   0.079999998211861
1.029999971389771   0.149999991059303
1.029999971389771   0.109999999403954
1.149999976158142   0.079999998211861
1.129999995231628   0.000000000000000
1.000000000000000   0.000000000000000
0.870000004768372   0.000000000000000
0.789999961853027   0.000000000000000
0.629999995231628   0.000000000000000
0.589999973773956   0.039999999105930
0.709999978542328   0.059999998658895
0.779999971389771   0.039999999105930
0.779999971389771   0.039999999105930
0.709999978542328   0.029999999329448
0.639999985694885   0.029999999329448
0.639999985694885   0.029999999329448
0.709999978542328   0.029999999329448
0.779999971389771   0.070000000298023
0.909999966621399   0.149999991059303
1.129999995231628   0.199999988079071
0.909999966621399   0.179999992251396
1.000000000000000   0.109999999403954
0.899999976158142   0.009999999776483
0.719999969005585   0.000000000000000
0.599999964237213   0.000000000000000
0.509999990463257   0.039999999105930
0.519999980926514   0.109999999403954
0.569999992847443   0.079999998211861
0.639999985694885   0.019999999552965
0.689999997615814   0.000000000000000
0.719999969005585   0.000000000000000
0.649999976158142   0.049999997019768
0.589999973773956   0.099999994039536
0.639999985694885   0.089999996125698
0.719999969005585   0.059999998658895
0.810000002384186   0.059999998658895
0.899999976158142   0.119999997317791
0.930000007152557   0.229999989271164
0.839999973773956   0.109999999403954
0.680000007152557   0.009999999776483
0.500000000000000   0.000000000000000
0.509999990463257   0.070000000298023
0.519999980926514   0.129999995231628
0.550000011920929   0.149999991059303
0.569999992847443   0.119999997317791
0.560000002384186   0.059999998658895
0.589999973773956   0.000000000000000
0.589999973773956   0.000000000000000
0.529999971389771   0.070000000298023
0.519999980926514   0.159999996423721
0.569999992847443   0.170000001788139
0.649999976158142   0.119999997317791
0.789999961853027   0.039999999105930
0.919999957084656   0.049999997019768
0.849999964237213   0.179999992251396
0.699999988079071   0.039999999105930
0.539999961853027   0.009999999776483
0.509999990463257   0.079999998211861
0.569999992847443   0.119999997317791
0.560000002384186   0.129999995231628
0.519999980926514   0.149999991059303
0.489999979734421   0.140000000596046
0.509999990463257   0.089999996125698
0.529999971389771   0.000000000000000
0.529999971389771   0.000000000000000
0.519999980926514   0.049999997019768
0.489999979734421   0.170000001788139
0.509999990463257   0.209999993443489
0.589999973773956   0.140000000596046
0.669999957084656   0.039999999105930
0.750000000000000   0.000000000000000
0.799999952316284   0.059999998658895
0.550000011920929   0.049999997019768
0.610000014305115   0.079999998211861
0.620000004768372   0.099999994039536
0.509999990463257   0.109999999403954
0.439999997615814   0.119999997317791
0.399999976158142   0.159999996423721
0.459999978542328   0.119999997317791
0.519999980926514   0.029999999329448
0.550000011920929   0.000000000000000
0.539999961853027   0.039999999105930
0.529999971389771   0.140000000596046
0.550000011920929   0.170000001788139
0.560000002384186   0.140000000596046
0.560000002384186   0.070000000298023
0.629999995231628   0.000000000000000
0.729999959468842   0.000000000000000
0.680000007152557   0.070000000298023
0.669999957084656   0.089999996125698
0.569999992847443   0.070000000298023
0.409999996423721   0.079999998211861
0.349999994039536   0.119999997317791
0.429999977350235   0.140000000596046
0.519999980926514   0.109999999403954
0.550000011920929   0.029999999329448
0.560000002384186   0.000000000000000
0.569999992847443   0.029999999329448
0.620000004768372   0.070000000298023
0.659999966621399   0.099999994039536
0.599999964237213   0.119999997317791
0.579999983310699   0.109999999403954
0.629999995231628   0.029999999329448
0.709999978542328   0.000000000000000
0.899999976158142   0.079999998211861
0.699999988079071   0.070000000298023
0.459999978542328   0.079999998211861
0.340000003576279   0.070000000298023
0.340000003576279   0.119999997317791
0.469999998807907   0.119999997317791
0.589999973773956   0.070000000298023
0.569999992847443   0.019999999552965
0.539999961853027   0.009999999776483
0.589999973773956   0.029999999329448
0.669999957084656   0.049999997019768
0.699999988079071   0.079999998211861
0.689999997615814   0.119999997317791
0.680000007152557   0.140000000596046
0.709999978542328   0.089999996125698
0.759999990463257   0.019999999552965
1.029999971389771   0.089999996125698
0.680000007152557   0.089999996125698
0.389999985694885   0.089999996125698
0.299999982118607   0.119999997317791
0.379999995231628   0.140000000596046
0.519999980926514   0.129999995231628
0.569999992847443   0.059999998658895
0.519999980926514   0.019999999552965
0.469999998807907   0.059999998658895
0.539999961853027   0.089999996125698
0.620000004768372   0.109999999403954
0.699999988079071   0.119999997317791
0.750000000000000   0.140000000596046
0.779999971389771   0.140000000596046
0.819999992847443   0.099999994039536
0.899999976158142   0.039999999105930
1.049999952316284   0.119999997317791
0.699999988079071   0.119999997317791
0.399999976158142   0.129999995231628
0.289999991655350   0.159999996423721
0.379999995231628   0.189999997615814
0.519999980926514   0.159999996423721
0.519999980926514   0.079999998211861
0.469999998807907   0.039999999105930
0.469999998807907   0.089999996125698
0.479999989271164   0.159999996423721
0.539999961853027   0.170000001788139
0.659999966621399   0.159999996423721
0.789999961853027   0.129999995231628
0.859999954700470   0.119999997317791
0.930000007152557   0.089999996125698
0.979999959468842   0.029999999329448
0.750000000000000   0.129999995231628
0.469999998807907   0.149999991059303
0.370000004768372   0.179999992251396
0.389999985694885   0.189999997615814
0.459999978542328   0.159999996423721
0.459999978542328   0.119999997317791
0.449999988079071   0.119999997317791
0.449999988079071   0.170000001788139
0.469999998807907   0.199999988079071
0.539999961853027   0.179999992251396
0.639999985694885   0.129999995231628
0.779999971389771   0.099999994039536
0.949999988079071   0.089999996125698
0.979999959468842   0.089999996125698
1.000000000000000   0.049999997019768
0.659999966621399   0.170000001788139
0.500000000000000   0.159999996423721
0.469999998807907   0.159999996423721
0.449999988079071   0.159999996423721
0.399999976158142   0.179999992251396
0.379999995231628   0.209999993443489
0.379999995231628   0.250000000000000
0.459999978542328   0.239999994635582
0.519999980926514   0.189999997615814
0.610000014305115   0.099999994039536
0.689999997615814   0.029999999329448
0.769999980926514   0.039999999105930
0.879999995231628   0.119999997317791
0.930000007152557   0.179999992251396
0.949999988079071   0.159999996423721
0.560000002384186   0.170000001788139
0.500000000000000   0.179999992251396
0.529999971389771   0.170000001788139
0.519999980926514   0.149999991059303
0.429999977350235   0.199999988079071
0.359999984502792   0.269999980926514
0.370000004768372   0.310000002384186
0.519999980926514   0.259999990463257
0.740000009536743   0.109999999403954
0.829999983310699   0.000000000000000
0.839999973773956   0.000000000000000
0.810000002384186   0.039999999105930
0.829999983310699   0.219999998807907
0.849999964237213   0.319999992847443
0.489999979734421   0.189999997615814
0.550000011920929   0.179999992251396
0.569999992847443   0.149999991059303
0.509999990463257   0.179999992251396
0.469999998807907   0.219999998807907
0.529999971389771   0.250000000000000
0.779999971389771   0.179999992251396
0.979999959468842   0.039999999105930
1.029999971389771   0.000000000000000
1.009999990463257   0.000000000000000
0.939999997615814   0.109999999403954
0.899999976158142   0.310000002384186
0.500000000000000   0.170000001788139
0.539999961853027   0.149999991059303
0.560000002384186   0.109999999403954
0.669999957084656   0.079999998211861
0.849999964237213   0.079999998211861
1.019999980926514   0.079999998211861
1.129999995231628   0.029999999329448
1.169999957084656   0.000000000000000
1.139999985694885   0.039999999105930
0.610000014305115   0.029999999329448
0.839999973773956   0.000000000000000
1.129999995231628   0.000000000000000
1.299999952316284   0.000000000000000
1.209999918937683   0.079999998211861
1.129999995231628   0.129999995231628
1.179999947547913   0.149999991059303
0.939999997615814   0.000000000000000
1.220000028610229   0.000000000000000
1.339999914169312   0.000000000000000
0.680000007152557   0.280000001192093
0.789999961853027   0.329999983310699
0.810000002384186   0.310000002384186
0.810000002384186   0.229999989271164
0.849999964237213   0.159999996423721
0.870000004768372   0.119999997317791
0.810000002384186   0.119999997317791
0.959999978542328   0.049999997019768
1.049999952316284   0.159999996423721
1.019999980926514   0.239999994635582
0.909999966621399   0.280000001192093
0.839999973773956   0.259999990463257
0.849999964237213   0.209999993443489
0.829999983310699   0.159999996423721
0.829999983310699   0.119999997317791
0.870000004768372   0.099999994039536
0.909999966621399   0.099999994039536
0.819999992847443   0.039999999105930
1.069999933242798   0.019999999552965
1.120000004768372   0.079999998211861
0.989999949932098   0.189999997615814
0.839999973773956   0.280000001192093
0.769999980926514   0.269999980926514
0.789999961853027   0.189999997615814
0.769999980926514   0.140000000596046
0.759999990463257   0.129999995231628
0.779999971389771   0.129999995231628
0.870000004768372   0.109999999403954
0.859999954700470   0.109999999403954
0.719999969005585   0.179999992251396
0.870000004768372   0.109999999403954
0.930000007152557   0.079999998211861
0.839999973773956   0.099999994039536
0.719999969005585   0.179999992251396
0.659999966621399   0.239999994635582
0.680000007152557   0.229999989271164
0.689999997615814   0.159999996423721
0.649999976158142   0.109999999403954
0.620000004768372   0.119999997317791
0.669999957084656   0.140000000596046
0.839999973773956   0.140000000596046
0.889999985694885   0.140000000596046
0.889999985694885   0.140000000596046
0.839999973773956   0.179999992251396
0.759999990463257   0.199999988079071
0.639999985694885   0.199999988079071
0.539999961853027   0.140000000596046
0.439999997615814   0.179999992251396
0.500000000000000   0.199999988079071
0.589999973773956   0.179999992251396
0.610000014305115   0.129999995231628
0.550000011920929   0.079999998211861
0.529999971389771   0.089999996125698
0.639999985694885   0.119999997317791
0.819999992847443   0.149999991059303
0.899999976158142   0.170000001788139
0.899999976158142   0.179999992251396
0.839999973773956   0.179999992251396
0.629999995231628   0.250000000000000
0.449999988079071   0.280000001192093
0.379999995231628   0.239999994635582
0.379999995231628   0.170000001788139
0.449999988079071   0.129999995231628
0.519999980926514   0.140000000596046
0.539999961853027   0.089999996125698
0.550000011920929   0.039999999105930
0.579999983310699   0.029999999329448
0.709999978542328   0.070000000298023
0.849999964237213   0.129999995231628
0.949999988079071   0.170000001788139
0.879999995231628   0.189999997615814
0.610000014305115   0.189999997615814
0.479999989271164   0.280000001192093
0.469999998807907   0.250000000000000
0.500000000000000   0.170000001788139
0.509999990463257   0.109999999403954
0.500000000000000   0.109999999403954
0.519999980926514   0.089999996125698
0.599999964237213   0.049999997019768
0.709999978542328   0.029999999329448
0.799999952316284   0.049999997019768
0.909999966621399   0.089999996125698
0.930000007152557   0.140000000596046
0.899999976158142   0.149999991059303
0.729999959468842   0.000000000000000
0.669999957084656   0.159999996423721
0.680000007152557   0.199999988079071
0.689999997615814   0.159999996423721
0.629999995231628   0.099999994039536
0.529999971389771   0.099999994039536
0.519999980926514   0.119999997317791
0.629999995231628   0.109999999403954
0.750000000000000   0.099999994039536
0.819999992847443   0.089999996125698
0.879999995231628   0.059999998658895
0.919999957084656   0.039999999105930
0.930000007152557   0.049999997019768
0.839999973773956   0.049999997019768
0.870000004768372   0.109999999403954
0.849999964237213   0.099999994039536
0.750000000000000   0.070000000298023
0.579999983310699   0.099999994039536
0.509999990463257   0.159999996423721
0.579999983310699   0.199999988079071
0.659999966621399   0.199999988079071
0.719999969005585   0.159999996423721
0.779999971389771   0.070000000298023
0.879999995231628   0.000000000000000
0.949999988079071   0.000000000000000
0.819999992847443   0.099999994039536
0.899999976158142   0.029999999329448
0.839999973773956   0.009999999776483
0.669999957084656   0.070000000298023
0.569999992847443   0.159999996423721
0.560000002384186   0.229999989271164
0.589999973773956   0.239999994635582
0.599999964237213   0.219999998807907
0.649999976158142   0.119999997317791
0.769999980926514   0.000000000000000
0.909999966621399   0.000000000000000
0.669999957084656   0.140000000596046
0.799999952316284   0.019999999552965
0.799999952316284   0.000000000000000
0.699999988079071   0.059999998658895
0.599999964237213   0.149999991059303
0.599999964237213   0.199999988079071
0.639999985694885   0.219999998807907
0.639999985694885   0.199999988079071
0.599999964237213   0.159999996423721
0.689999997615814   0.079999998211861
0.849999964237213   0.019999999552965
0.759999990463257   0.039999999105930
0.769999980926514   0.019999999552965
0.669999957084656   0.099999994039536
0.589999973773956   0.179999992251396
0.680000007152557   0.159999996423721
0.779999971389771   0.109999999403954
0.759999990463257   0.109999999403954
0.639999985694885   0.149999991059303
0.639999985694885   0.140000000596046
0.839999973773956   0.049999997019768
0.740000009536743   0.059999998658895
0.599999964237213   0.170000001788139
0.569999992847443   0.250000000000000
0.719999969005585   0.189999997615814
0.879999995231628   0.019999999552965
0.899999976158142   0.000000000000000
0.750000000000000   0.049999997019768
0.669999957084656   0.140000000596046
0.750000000000000   0.079999998211861
0.579999983310699   0.189999997615814
0.569999992847443   0.280000001192093
0.750000000000000   0.229999989271164
0.969999969005585   0.049999997019768
1.039999961853027   0.000000000000000
0.949999988079071   0.000000000000000
0.629999995231628   0.140000000596046
0.639999985694885   0.239999994635582
0.799999952316284   0.229999989271164
0.639999985694885   0.070000000298023
0.669999957084656   0.149999991059303
0.469999998807907   0.229999989271164
0.379999995231628   0.359999984502792
0.409999996423721   0.469999998807907
0.610000014305115   0.489999979734421
0.810000002384186   0.429999977350235
0.849999964237213   0.329999983310699
0.789999961853027   0.229999989271164
0.589999973773956   0.239999994635582
0.449999988079071   0.299999982118607
0.479999989271164   0.289999991655350
0.769999980926514   0.140000000596046
0.819999992847443   0.199999988079071
0.799999952316284   0.310000002384186
0.819999992847443   0.389999985694885
0.939999997615814   0.399999976158142
1.049999952316284   0.340000003576279
1.029999971389771   0.239999994635582
0.899999976158142   0.149999991059303
0.610000014305115   0.149999991059303
0.459999978542328   0.189999997615814
0.459999978542328   0.229999989271164
1.120000004768372   0.089999996125698
1.220000028610229   0.129999995231628
1.209999918937683   0.229999989271164
1.179999947547913   0.289999991655350
1.159999966621399   0.299999982118607
1.189999938011169   0.239999994635582
1.129999995231628   0.149999991059303
0.930000007152557   0.089999996125698
0.669999957084656   0.029999999329448
0.489999979734421   0.009999999776483
0.439999997615814   0.019999999552965
1.569999933242798   0.059999998658895
1.549999952316284   0.119999997317791
1.419999957084656   0.170000001788139
1.309999942779541   0.159999996423721
1.220000028610229   0.129999995231628
1.110000014305115   0.079999998211861
0.919999957084656   0.019999999552965
0.680000007152557   0.000000000000000
0.459999978542328   0.000000000000000
0.310000002384186   0.000000000000000
1.549999952316284   0.019999999552965
1.399999976158142   0.000000000000000
1.220000028610229   0.000000000000000
1.039999961853027   0.019999999552965
0.859999954700470   0.009999999776483
0.659999966621399   0.009999999776483
0.479999989271164   0.049999997019768
0.280000001192093   0.079999998211861
1.599999904632568   0.000000000000000
1.379999995231628   0.000000000000000
1.100000023841858   0.049999997019768
0.939999997615814   0.089999996125698
0.870000004768372   0.170000001788139
0.779999971389771   0.259999990463257
1.539999961853027   0.009999999776483
1.309999942779541   0.099999994039536
1.220000028610229   0.129999995231628
1.279999971389771   0.189999997615814
0.000000000000000   0.219999998807907
0.199999988079071   0.259999990463257
0.429999977350235   0.250000000000000
0.489999979734421   0.299999982118607
0.469999998807907   0.389999985694885
0.419999986886978   0.449999988079071
0.610000014305115   0.109999999403954
0.659999966621399   0.109999999403954
0.639999985694885   0.149999991059303
0.639999985694885   0.179999992251396
0.599999964237213   0.269999980926514
0.489999979734421   0.429999977350235
0.419999986886978   0.539999961853027
0.589999973773956   0.529999971389771
0.779999971389771   0.409999996423721
0.879999995231628   0.289999991655350
1.209999918937683   0.059999998658895
1.169999957084656   0.049999997019768
1.009999990463257   0.079999998211861
0.859999954700470   0.119999997317791
0.740000009536743   0.209999993443489
0.649999976158142   0.370000004768372
0.759999990463257   0.449999988079071
0.969999969005585   0.449999988079071
1.009999990463257   0.389999985694885
0.989999949932098   0.299999982118607
1.019999980926514   0.229999989271164
1.599999904632568   0.019999999552965
1.529999971389771   0.000000000000000
1.319999933242798   0.019999999552965
1.039999961853027   0.059999998658895
0.810000002384186   0.140000000596046
0.799999952316284   0.250000000000000
1.059999942779541   0.310000002384186
1.250000000000000   0.329999983310699
1.169999957084656   0.329999983310699
1.039999961853027   0.280000001192093
0.969999969005585   0.209999993443489
1.009999990463257   0.189999997615814
1.789999961853027   0.000000000000000
1.539999961853027   0.000000000000000
1.169999957084656   0.019999999552965
0.870000004768372   0.089999996125698
0.969999969005585   0.140000000596046
1.240000009536743   0.170000001788139
1.279999971389771   0.239999994635582
1.129999995231628   0.269999980926514
0.899999976158142   0.250000000000000
0.729999959468842   0.170000001788139
0.789999961853027   0.140000000596046
0.829999983310699   0.259999990463257
1.589999914169312   0.000000000000000
1.199999928474426   0.000000000000000
1.049999952316284   0.089999996125698
1.159999966621399   0.089999996125698
1.259999990463257   0.089999996125698
1.179999947547913   0.149999991059303
0.949999988079071   0.179999992251396
0.729999959468842   0.109999999403954
0.649999976158142   0.019999999552965
0.829999983310699   0.099999994039536
0.979999959468842   0.140000000596046
0.849999964237213   0.219999998807907
1.429999947547913   0.000000000000000
1.409999966621399   0.099999994039536
1.309999942779541   0.119999997317791
1.230000019073486   0.070000000298023
1.090000033378601   0.019999999552965
0.909999966621399   0.000000000000000
0.879999995231628   0.000000000000000
1.059999942779541   0.019999999552965
1.250000000000000   0.059999998658895
1.259999990463257   0.070000000298023
1.079999923706055   0.089999996125698
1.480000019073486   0.089999996125698
1.319999933242798   0.009999999776483
1.279999971389771   0.000000000000000
1.279999971389771   0.000000000000000
1.339999914169312   0.000000000000000
1.469999909400940   0.039999999105930
1.549999952316284   0.059999998658895
1.529999971389771   0.059999998658895
1.779999971389771   0.000000000000000
1.539999961853027   0.019999999552965
1.490000009536743   0.000000000000000
1.569999933242798   0.000000000000000
1.629999995231628   0.000000000000000
1.620000004768372   0.039999999105930
1.649999976158142   0.070000000298023
1.699999928474426   0.059999998658895
1.659999966621399   0.059999998658895
1.449999928474426   0.119999997317791
1.539999961853027   0.009999999776483
1.459999918937683   0.009999999776483
1.599999904632568   0.000000000000000
1.740000009536743   0.000000000000000
1.740000009536743   0.009999999776483
1.639999985694885   0.089999996125698
1.669999957084656   0.079999998211861
1.750000000000000   0.039999999105930
1.730000019073486   0.039999999105930
1.490000009536743   0.089999996125698
1.319999933242798   0.049999997019768
1.159999966621399   0.099999994039536
1.230000019073486   0.099999994039536
1.529999971389771   0.039999999105930
1.709999918937683   0.029999999329448
1.750000000000000   0.039999999105930
1.659999966621399   0.079999998211861
1.639999985694885   0.059999998658895
1.699999928474426   0.009999999776483
1.649999976158142   0.009999999776483
1.419999957084656   0.049999997019768
0.949999988079071   0.159999996423721
1.049999952316284   0.140000000596046
1.059999942779541   0.119999997317791
0.969999969005585   0.159999996423721
1.029999971389771   0.189999997615814
1.309999942779541   0.159999996423721
1.620000004768372   0.089999996125698
1.769999980926514   0.059999998658895
1.730000019073486   0.049999997019768
1.599999904632568   0.049999997019768
1.490000009536743   0.039999999105930
1.350000023841858   0.029999999329448
1.209999918937683   0.009999999776483
0.930000007152557   0.029999999329448
0.699999988079071   0.079999998211861
0.859999954700470   0.170000001788139
1.100000023841858   0.149999991059303
1.100000023841858   0.159999996423721
1.029999971389771   0.209999993443489
1.149999976158142   0.229999989271164
1.439999938011169   0.170000001788139
1.699999928474426   0.099999994039536
1.769999980926514   0.059999998658895
1.519999980926514   0.079999998211861
1.259999990463257   0.089999996125698
1.049999952316284   0.109999999403954
0.909999966621399   0.099999994039536
0.769999980926514   0.079999998211861
0.620000004768372   0.000000000000000
0.799999952316284   0.189999997615814
1.179999947547913   0.189999997615814
1.289999961853027   0.140000000596046
1.179999947547913   0.129999995231628
1.059999942779541   0.219999998807907
1.139999985694885   0.239999994635582
1.329999923706055   0.209999993443489
1.480000019073486   0.149999991059303
1.409999966621399   0.109999999403954
1.129999995231628   0.129999995231628
0.909999966621399   0.149999991059303
0.759999990463257   0.149999991059303
0.550000011920929   0.199999988079071
0.680000007152557   0.159999996423721
0.810000002384186   0.259999990463257
1.110000014305115   0.209999993443489
1.360000014305115   0.109999999403954
1.309999942779541   0.079999998211861
1.069999933242798   0.199999988079071
0.939999997615814   0.280000001192093
0.979999959468842   0.299999982118607
1.169999957084656   0.229999989271164
1.309999942779541   0.129999995231628
1.220000028610229   0.099999994039536
1.019999980926514   0.079999998211861
0.740000009536743   0.119999997317791
0.340000003576279   0.239999994635582
0.879999995231628   0.310000002384186
0.969999969005585   0.269999980926514
1.090000033378601   0.199999988079071
1.329999923706055   0.099999994039536
1.279999971389771   0.099999994039536
1.009999990463257   0.229999989271164
0.819999992847443   0.329999983310699
0.889999985694885   0.329999983310699
1.220000028610229   0.209999993443489
1.449999928474426   0.099999994039536
1.370000004768372   0.019999999552965
1.079999923706055   0.009999999776483
0.729999959468842   0.019999999552965
0.299999982118607   0.159999996423721
1.169999957084656   0.299999982118607
1.199999928474426   0.219999998807907
1.159999966621399   0.159999996423721
1.189999938011169   0.149999991059303
1.139999985694885   0.170000001788139
0.969999969005585   0.280000001192093
0.919999957084656   0.319999992847443
1.159999966621399   0.269999980926514
1.529999971389771   0.149999991059303
1.669999957084656   0.049999997019768
1.429999947547913   0.029999999329448
1.009999990463257   0.019999999552965
0.579999983310699   0.019999999552965
1.279999971389771   0.099999994039536
1.159999966621399   0.099999994039536
1.059999942779541   0.189999997615814
1.039999961853027   0.289999991655350
1.159999966621399   0.289999991655350
1.429999947547913   0.189999997615814
1.689999938011169   0.089999996125698
1.689999938011169   0.039999999105930
1.309999942779541   0.070000000298023
0.709999978542328   0.140000000596046
1.230000019073486   0.070000000298023
1.199999928474426   0.149999991059303
1.309999942779541   0.209999993443489
1.419999957084656   0.209999993443489
1.529999971389771   0.129999995231628
1.569999933242798   0.049999997019768
1.379999995231628   0.039999999105930
0.919999957084656   0.099999994039536
0.429999977350235   0.239999994635582
1.480000019073486   0.070000000298023
1.579999923706055   0.079999998211861
1.599999904632568   0.079999998211861
1.480000019073486   0.039999999105930
1.209999918937683   0.000000000000000
0.849999964237213   0.000000000000000
0.589999973773956   0.039999999105930
1.469999909400940   0.079999998211861
1.469999909400940   0.079999998211861
1.399999976158142   0.199999988079071
1.199999928474426   0.379999995231628
0.930000007152557   0.479999989271164
0.779999971389771   0.419999986886978
0.789999961853027   0.239999994635582
0.810000002384186   0.070000000298023
1.740000009536743   0.099999994039536
1.740000009536743   0.029999999329448
1.699999928474426   0.009999999776483
1.480000019073486   0.149999991059303
1.159999966621399   0.340000003576279
0.939999997615814   0.409999996423721
0.939999997615814   0.319999992847443
1.059999942779541   0.109999999403954
1.169999957084656   0.000000000000000
1.289999961853027   0.049999997019768
1.829999923706055   0.079999998211861
1.799999952316284   0.000000000000000
1.679999947547913   0.000000000000000
1.370000004768372   0.109999999403954
1.069999933242798   0.269999980926514
1.009999990463257   0.280000001192093
1.110000014305115   0.149999991059303
1.289999961853027   0.000000000000000
1.469999909400940   0.000000000000000
1.569999933242798   0.070000000298023
1.599999904632568   0.159999996423721
1.629999995231628   0.000000000000000
1.490000009536743   0.000000000000000
1.240000009536743   0.049999997019768
1.110000014305115   0.119999997317791
1.159999966621399   0.099999994039536
1.259999990463257   0.019999999552965
1.360000014305115   0.000000000000000
1.519999980926514   0.000000000000000
1.639999985694885   0.070000000298023
1.669999957084656   0.149999991059303
1.659999966621399   0.209999993443489
1.339999914169312   0.029999999329448
1.399999976158142   0.000000000000000
1.360000014305115   0.000000000000000
1.319999933242798   0.019999999552965
1.389999985694885   0.070000000298023
1.579999923706055   0.089999996125698
1.679999947547913   0.119999997317791
1.669999957084656   0.149999991059303
1.669999957084656   0.000000000000000
1.389999985694885   0.049999997019768
1.199999928474426   0.129999995231628
1.269999980926514   0.179999992251396
1.500000000000000   0.149999991059303
1.719999909400940   0.070000000298023
1.599999904632568   0.019999999552965
1.230000019073486   0.029999999329448
1.399999976158142   0.089999996125698
1.120000004768372   0.209999993443489
1.220000028610229   0.259999990463257
1.519999980926514   0.189999997615814
1.699999928474426   0.059999998658895
1.539999961853027   0.000000000000000
1.240000009536743   0.000000000000000
1.360000014305115   0.099999994039536
1.269999980926514   0.159999996423721
1.490000009536743   0.179999992251396
1.679999947547913   0.149999991059303
1.679999947547913   0.059999998658895
1.539999961853027   0.000000000000000
1.389999985694885   0.009999999776483
1.309999942779541   0.070000000298023
1.409999966621399   0.079999998211861
1.480000019073486   0.089999996125698
1.689999938011169   0.070000000298023
1.769999980926514   0.039999999105930
1.669999957084656   0.019999999552965
1.589999914169312   0.029999999329448
1.480000019073486   0.070000000298023
1.379999995231628   0.099999994039536
1.409999966621399   0.179999992251396
1.500000000000000   0.129999995231628
1.569999933242798   0.109999999403954
1.639999985694885   0.049999997019768
1.639999985694885   0.009999999776483
1.599999904632568   0.019999999552965
1.539999961853027   0.059999998658895
1.449999928474426   0.109999999403954
1.329999923706055   0.119999997317791
1.319999933242798   0.189999997615814
1.480000019073486   0.209999993443489
1.549999952316284   0.170000001788139
1.549999952316284   0.079999998211861
1.469999909400940   0.009999999776483
1.399999976158142   0.029999999329448
1.389999985694885   0.109999999403954
1.339999914169312   0.159999996423721
1.250000000000000   0.140000000596046
1.000000000000000   0.199999988079071
1.259999990463257   0.239999994635582
1.480000019073486   0.199999988079071
1.449999928474426   0.129999995231628
1.279999971389771   0.109999999403954
1.139999985694885   0.159999996423721
1.220000028610229   0.179999992251396
1.399999976158142   0.149999991059303
1.529999971389771   0.070000000298023
0.599999964237213   0.219999998807907
0.870000004768372   0.239999994635582
1.240000009536743   0.189999997615814
1.379999995231628   0.129999995231628
1.169999957084656   0.140000000596046
1.000000000000000   0.209999993443489
1.120000004768372   0.189999997615814
1.360000014305115   0.140000000596046
1.659999966621399   0.009999999776483
0.409999996423721   0.149999991059303
0.560000002384186   0.179999992251396
0.930000007152557   0.129999995231628
1.159999966621399   0.089999996125698
1.139999985694885   0.089999996125698
0.989999949932098   0.129999995231628
1.029999971389771   0.159999996423721
1.319999933242798   0.109999999403954
1.689999938011169   0.000000000000000
0.479999989271164   0.049999997019768
0.469999998807907   0.070000000298023
0.789999961853027   0.049999997019768
1.009999990463257   0.039999999105930
1.039999961853027   0.019999999552965
0.939999997615814   0.049999997019768
0.959999978542328   0.099999994039536
1.209999918937683   0.079999998211861
1.449999928474426   0.019999999552965
0.740000009536743   0.000000000000000
0.680000007152557   0.000000000000000
0.779999971389771   0.079999998211861
0.949999988079071   0.000000000000000
0.949999988079071   0.000000000000000
0.859999954700470   0.000000000000000
0.899999976158142   0.000000000000000
1.049999952316284   0.079999998211861
1.069999933242798   0.109999999403954
0.889999985694885   0.170000001788139
0.939999997615814   0.129999995231628
0.989999949932098   0.039999999105930
0.919999957084656   0.000000000000000
0.819999992847443   0.000000000000000
1.159999966621399   0.239999994635582
1.129999995231628   0.129999995231628
1.029999971389771   0.089999996125698
0.969999969005585   0.099999994039536
1.000000000000000   0.170000001788139
0.930000007152557   0.179999992251396
0.699999988079071   0.359999984502792
1.329999923706055   0.159999996423721
0.949999988079071   0.269999980926514
1.029999971389771   0.259999990463257
1.039999961853027   0.179999992251396
1.039999961853027   0.059999998658895
0.969999969005585   0.029999999329448
0.669999957084656   0.219999998807907
0.550000011920929   0.340000003576279
0.689999997615814   0.349999994039536
0.989999949932098   0.289999991655350
1.419999957084656   0.079999998211861
1.559999942779541   0.000000000000000
1.480000019073486   0.000000000000000
0.989999949932098   0.099999994039536
0.839999973773956   0.250000000000000
0.899999976158142   0.280000001192093
0.959999978542328   0.250000000000000
1.039999961853027   0.149999991059303
0.979999959468842   0.070000000298023
0.689999997615814   0.140000000596046
0.579999983310699   0.259999990463257
0.829999983310699   0.289999991655350
1.079999923706055   0.239999994635582
1.289999961853027   0.089999996125698
1.389999985694885   0.000000000000000
1.250000000000000   0.000000000000000
0.939999997615814   0.000000000000000
0.719999969005585   0.299999982118607
0.469999998807907   0.280000001192093
0.539999961853027   0.329999983310699
0.729999959468842   0.370000004768372
0.939999997615814   0.340000003576279
0.889999985694885   0.259999990463257
0.620000004768372   0.159999996423721
0.729999959468842   0.179999992251396
1.039999961853027   0.209999993443489
1.059999942779541   0.250000000000000
1.110000014305115   0.149999991059303
1.129999995231628   0.000000000000000
0.919999957084656   0.000000000000000
0.750000000000000   0.000000000000000
0.299999982118607   0.539999961853027
0.569999992847443   0.379999995231628
0.289999991655350   0.289999991655350
0.340000003576279   0.389999985694885
0.639999985694885   0.449999988079071
0.839999973773956   0.429999977350235
0.959999978542328   0.280000001192093
0.930000007152557   0.129999995231628
1.019999980926514   0.089999996125698
1.069999933242798   0.209999993443489
0.919999957084656   0.299999982118607
0.889999985694885   0.259999990463257
0.849999964237213   0.099999994039536
0.639999985694885   0.059999998658895
0.459999978542328   0.039999999105930
0.699999988079071   0.280000001192093
0.459999978542328   0.259999990463257
0.560000002384186   0.329999983310699
0.829999983310699   0.340000003576279
0.939999997615814   0.269999980926514
1.069999933242798   0.129999995231628
1.199999928474426   0.029999999329448
1.240000009536743   0.099999994039536
1.129999995231628   0.189999997615814
0.779999971389771   0.319999992847443
0.399999976158142   0.399999976158142
0.349999994039536   0.329999983310699
0.049999997019768   0.449999988079071
0.000000000000000   0.489999979734421
0.829999983310699   0.079999998211861
0.659999966621399   0.250000000000000
0.759999990463257   0.239999994635582
1.069999933242798   0.099999994039536
1.049999952316284   0.000000000000000
0.979999959468842   0.000000000000000
1.220000028610229   0.019999999552965
1.209999918937683   0.170000001788139
1.000000000000000   0.269999980926514
0.389999985694885   0.409999996423721
0.059999998658895   0.349999994039536
0.000000000000000   0.239999994635582
0.000000000000000   0.529999971389771
0.000000000000000   0.569999992847443
0.819999992847443   0.059999998658895
0.879999995231628   0.000000000000000
0.959999978542328   0.000000000000000
0.899999976158142   0.000000000000000
0.909999966621399   0.159999996423721
0.930000007152557   0.299999982118607
0.610000014305115   0.429999977350235
0.000000000000000   0.419999986886978
0.000000000000000   0.000000000000000
0.159999996423721   0.000000000000000
0.509999990463257   0.000000000000000
0.729999959468842   0.000000000000000
0.870000004768372   0.000000000000000
0.659999966621399   0.299999982118607
1.309999942779541   0.259999990463257
1.069999933242798   0.119999997317791
1.059999942779541   0.009999999776483
1.149999976158142   0.079999998211861
1.100000023841858   0.170000001788139
0.939999997615814   0.280000001192093
0.709999978542328   0.409999996423721
0.759999990463257   0.409999996423721
0.909999966621399   0.359999984502792
0.969999969005585   0.250000000000000
0.879999995231628   0.119999997317791
0.769999980926514   0.000000000000000
0.729999959468842   0.009999999776483
1.409999966621399   0.019999999552965
1.209999918937683   0.070000000298023
1.090000033378601   0.179999992251396
1.019999980926514   0.219999998807907
1.009999990463257   0.189999997615814
0.839999973773956   0.179999992251396
0.620000004768372   0.280000001192093
0.620000004768372   0.340000003576279
0.649999976158142   0.379999995231628
0.769999980926514   0.329999983310699
0.909999966621399   0.189999997615814
0.810000002384186   0.000000000000000
0.719999969005585   0.000000000000000
0.759999990463257   0.049999997019768
0.919999957084656   0.239999994635582
1.120000004768372   0.289999991655350
1.350000023841858   0.209999993443489
1.350000023841858   0.089999996125698
1.090000033378601   0.250000000000000
1.110000014305115   0.229999989271164
1.309999942779541   0.000000000000000
1.269999980926514   0.089999996125698
1.189999938011169   0.259999990463257
1.029999971389771   0.299999982118607
0.969999969005585   0.189999997615814
0.979999959468842   0.019999999552965
0.969999969005585   0.000000000000000
0.930000007152557   0.099999994039536
0.810000002384186   0.250000000000000
0.719999969005585   0.280000001192093
0.899999976158142   0.189999997615814
0.939999997615814   0.099999994039536
0.769999980926514   0.089999996125698
0.659999966621399   0.109999999403954
0.680000007152557   0.209999993443489
0.909999966621399   0.269999980926514
1.209999918937683   0.219999998807907
1.129999995231628   0.189999997615814
0.870000004768372   0.219999998807907
0.799999952316284   0.239999994635582
0.839999973773956   0.289999991655350
1.059999942779541   0.259999990463257
1.189999938011169   0.000000000000000
1.230000019073486   0.129999995231628
1.159999966621399   0.239999994635582
1.059999942779541   0.239999994635582
1.079999923706055   0.109999999403954
1.179999947547913   0.000000000000000
1.339999914169312   0.000000000000000
1.339999914169312   0.000000000000000
1.039999961853027   0.070000000298023
0.750000000000000   0.129999995231628
0.689999997615814   0.149999991059303
0.759999990463257   0.229999989271164
0.759999990463257   0.269999980926514
0.689999997615814   0.239999994635582
0.699999988079071   0.170000001788139
0.819999992847443   0.159999996423721
0.930000007152557   0.219999998807907
0.989999949932098   0.229999989271164
0.909999966621399   0.219999998807907
0.740000009536743   0.209999993443489
0.779999971389771   0.170000001788139
0.969999969005585   0.129999995231628
1.139999985694885   0.159999996423721
1.049999952316284   0.119999997317791
1.179999947547913   0.109999999403954
1.139999985694885   0.099999994039536
1.019999980926514   0.059999998658895
1.009999990463257   0.019999999552965
1.149999976158142   0.000000000000000
1.389999985694885   0.000000000000000
1.409999966621399   0.000000000000000
1.079999923706055   0.000000000000000
0.740000009536743   0.039999999105930
0.599999964237213   0.140000000596046
0.639999985694885   0.269999980926514
0.729999959468842   0.319999992847443
0.759999990463257   0.289999991655350
0.709999978542328   0.209999993443489
0.629999995231628   0.189999997615814
0.680000007152557   0.179999992251396
0.889999985694885   0.179999992251396
0.959999978542328   0.159999996423721
0.909999966621399   0.099999994039536
0.819999992847443   0.059999998658895
0.829999983310699   0.049999997019768
0.969999969005585   0.319999992847443
1.049999952316284   0.239999994635582
1.139999985694885   0.099999994039536
1.159999966621399   0.000000000000000
1.079999923706055   0.000000000000000
0.969999969005585   0.000000000000000
0.870000004768372   0.140000000596046
0.959999978542328   0.109999999403954
1.019999980926514   0.039999999105930
0.889999985694885   0.009999999776483
0.669999957084656   0.059999998658895
0.539999961853027   0.159999996423721
0.560000002384186   0.239999994635582
0.620000004768372   0.269999980926514
0.719999969005585   0.219999998807907
0.599999964237213   0.229999989271164
0.509999990463257   0.189999997615814
0.560000002384186   0.129999995231628
0.789999961853027   0.029999999329448
0.969999969005585   0.000000000000000
0.959999978542328   0.039999999105930
0.849999964237213   0.099999994039536
0.750000000000000   0.149999991059303
0.979999959468842   0.359999984502792
1.019999980926514   0.269999980926514
1.090000033378601   0.109999999403954
1.129999995231628   0.000000000000000
1.139999985694885   0.000000000000000
1.069999933242798   0.049999997019768
0.919999957084656   0.089999996125698
0.709999978542328   0.089999996125698
0.669999957084656   0.039999999105930
0.659999966621399   0.070000000298023
0.649999976158142   0.149999991059303
0.610000014305115   0.179999992251396
0.620000004768372   0.159999996423721
0.620000004768372   0.129999995231628
0.629999995231628   0.119999997317791
0.589999973773956   0.129999995231628
0.539999961853027   0.099999994039536
0.569999992847443   0.009999999776483
0.699999988079071   0.000000000000000
0.839999973773956   0.000000000000000
0.919999957084656   0.059999998658895
0.889999985694885   0.170000001788139
0.789999961853027   0.179999992251396
0.659999966621399   0.140000000596046
1.129999995231628   0.199999988079071
1.069999933242798   0.149999991059303
1.009999990463257   0.079999998211861
1.019999980926514   0.109999999403954
1.120000004768372   0.140000000596046
1.179999947547913   0.109999999403954
0.969999969005585   0.029999999329448
0.699999988079071   0.000000000000000
0.529999971389771   0.079999998211861
0.529999971389771   0.199999988079071
0.669999957084656   0.219999998807907
0.740000009536743   0.159999996423721
0.729999959468842   0.079999998211861
0.699999988079071   0.009999999776483
0.659999966621399   0.039999999105930
0.639999985694885   0.059999998658895
0.620000004768372   0.019999999552965
0.629999995231628   0.000000000000000
0.629999995231628   0.000000000000000
0.649999976158142   0.089999996125698
0.729999959468842   0.219999998807907
0.859999954700470   0.259999990463257
0.889999985694885   0.209999993443489
0.629999995231628   0.159999996423721
1.159999966621399   0.000000000000000
1.049999952316284   0.000000000000000
0.879999995231628   0.039999999105930
0.799999952316284   0.209999993443489
0.930000007152557   0.269999980926514
1.049999952316284   0.159999996423721
1.009999990463257   0.000000000000000
0.769999980926514   0.000000000000000
0.589999973773956   0.109999999403954
0.639999985694885   0.199999988079071
0.759999990463257   0.179999992251396
0.810000002384186   0.099999994039536
0.789999961853027   0.049999997019768
0.709999978542328   0.079999998211861
0.649999976158142   0.129999995231628
0.669999957084656   0.089999996125698
0.729999959468842   0.000000000000000
0.709999978542328   0.000000000000000
0.649999976158142   0.089999996125698
0.610000014305115   0.229999989271164
0.740000009536743   0.289999991655350
0.909999966621399   0.259999990463257
1.149999976158142   0.170000001788139
0.889999985694885   0.119999997317791
0.399999976158142   0.310000002384186
0.979999959468842   0.000000000000000
0.899999976158142   0.000000000000000
0.740000009536743   0.070000000298023
0.659999966621399   0.239999994635582
0.769999980926514   0.269999980926514
0.899999976158142   0.159999996423721
0.849999964237213   0.019999999552965
0.740000009536743   0.029999999329448
0.699999988079071   0.109999999403954
0.779999971389771   0.119999997317791
0.859999954700470   0.079999998211861
0.839999973773956   0.049999997019768
0.729999959468842   0.089999996125698
0.699999988079071   0.140000000596046
0.669999957084656   0.179999992251396
0.689999997615814   0.119999997317791
0.750000000000000   0.039999999105930
0.750000000000000   0.039999999105930
0.699999988079071   0.159999996423721
0.750000000000000   0.280000001192093
0.949999988079071   0.299999982118607
1.110000014305115   0.239999994635582
1.309999942779541   0.109999999403954
0.969999969005585   0.049999997019768
0.709999978542328   0.170000001788139
0.719999969005585   0.149999991059303
0.729999959468842   0.140000000596046
0.819999992847443   0.129999995231628
0.810000002384186   0.119999997317791
0.699999988079071   0.109999999403954
0.620000004768372   0.129999995231628
0.620000004768372   0.149999991059303
0.709999978542328   0.109999999403954
0.829999983310699   0.019999999552965
0.839999973773956   0.000000000000000
0.750000000000000   0.019999999552965
0.649999976158142   0.070000000298023
0.649999976158142   0.099999994039536
0.669999957084656   0.099999994039536
0.709999978542328   0.079999998211861
0.709999978542328   0.059999998658895
0.759999990463257   0.089999996125698
0.849999964237213   0.170000001788139
1.029999971389771   0.239999994635582
1.209999918937683   0.259999990463257
1.199999928474426   0.250000000000000
0.979999959468842   0.219999998807907
0.819999992847443   0.000000000000000
0.610000014305115   0.389999985694885
0.889999985694885   0.239999994635582
1.029999971389771   0.029999999329448
0.930000007152557   0.000000000000000
0.689999997615814   0.109999999403954
0.489999979734421   0.229999989271164
0.500000000000000   0.229999989271164
0.659999966621399   0.089999996125698
0.799999952316284   0.000000000000000
0.759999990463257   0.000000000000000
0.669999957084656   0.039999999105930
0.629999995231628   0.070000000298023
0.680000007152557   0.000000000000000
0.709999978542328   0.000000000000000
0.649999976158142   0.000000000000000
0.649999976158142   0.059999998658895
0.789999961853027   0.149999991059303
1.079999923706055   0.170000001788139
1.379999995231628   0.149999991059303
1.379999995231628   0.219999998807907
1.079999923706055   0.259999990463257
0.449999988079071   0.299999982118607
0.539999961853027   0.000000000000000
0.799999952316284   0.429999977350235
1.120000004768372   0.239999994635582
1.179999947547913   0.019999999552965
1.049999952316284   0.009999999776483
0.750000000000000   0.149999991059303
0.529999971389771   0.280000001192093
0.519999980926514   0.239999994635582
0.629999995231628   0.079999998211861
0.689999997615814   0.000000000000000
0.649999976158142   0.000000000000000
0.639999985694885   0.079999998211861
0.729999959468842   0.089999996125698
0.799999952316284   0.000000000000000
0.799999952316284   0.000000000000000
0.699999988079071   0.009999999776483
0.669999957084656   0.189999997615814
0.849999964237213   0.269999980926514
1.289999961853027   0.219999998807907
1.519999980926514   0.129999995231628
1.329999923706055   0.140000000596046
0.680000007152557   0.269999980926514
0.219999998807907   0.109999999403954
0.299999982118607   0.000000000000000
1.339999914169312   0.129999995231628
1.230000019073486   0.079999998211861
1.059999942779541   0.099999994039536
0.849999964237213   0.209999993443489
0.689999997615814   0.269999980926514
0.659999966621399   0.250000000000000
0.659999966621399   0.149999991059303
0.610000014305115   0.059999998658895
0.550000011920929   0.079999998211861
0.639999985694885   0.109999999403954
0.779999971389771   0.129999995231628
0.889999985694885   0.149999991059303
0.899999976158142   0.149999991059303
0.810000002384186   0.189999997615814
0.779999971389771   0.269999980926514
0.930000007152557   0.329999983310699
1.240000009536743   0.299999982118607
1.279999971389771   0.209999993443489
0.969999969005585   0.019999999552965
0.709999978542328   0.000000000000000
0.340000003576279   0.000000000000000
0.209999993443489   0.000000000000000
1.110000014305115   0.089999996125698
1.029999971389771   0.159999996423721
1.079999923706055   0.149999991059303
0.949999988079071   0.189999997615814
0.899999976158142   0.199999988079071
0.789999961853027   0.229999989271164
0.659999966621399   0.209999993443489
0.610000014305115   0.159999996423721
0.680000007152557   0.129999995231628
0.819999992847443   0.179999992251396
0.949999988079071   0.219999998807907
0.979999959468842   0.239999994635582
0.939999997615814   0.269999980926514
0.979999959468842   0.299999982118607
1.059999942779541   0.349999994039536
1.009999990463257   0.379999995231628
0.939999997615814   0.259999990463257
0.870000004768372   0.000000000000000
0.729999959468842   0.000000000000000
0.589999973773956   0.000000000000000
0.149999991059303   0.000000000000000
0.079999998211861   0.000000000000000
0.750000000000000   0.140000000596046
0.909999966621399   0.129999995231628
1.139999985694885   0.029999999329448
1.189999938011169   0.029999999329448
1.169999957084656   0.109999999403954
1.029999971389771   0.219999998807907
0.849999964237213   0.229999989271164
0.849999964237213   0.129999995231628
0.859999954700470   0.070000000298023
0.849999964237213   0.140000000596046
0.899999976158142   0.229999989271164
0.979999959468842   0.280000001192093
1.049999952316284   0.289999991655350
1.149999976158142   0.289999991655350
1.189999938011169   0.310000002384186
0.879999995231628   0.329999983310699
0.689999997615814   0.219999998807907
0.719999969005585   0.000000000000000
0.709999978542328   0.000000000000000
0.560000002384186   0.000000000000000
0.079999998211861   0.000000000000000
0.529999971389771   0.170000001788139
0.779999971389771   0.149999991059303
1.049999952316284   0.000000000000000
0.979999959468842   0.000000000000000
1.039999961853027   0.049999997019768
1.090000033378601   0.170000001788139
1.049999952316284   0.170000001788139
0.979999959468842   0.089999996125698
0.919999957084656   0.019999999552965
0.810000002384186   0.070000000298023
0.789999961853027   0.179999992251396
0.879999995231628   0.219999998807907
1.090000033378601   0.219999998807907
1.110000014305115   0.199999988079071
1.000000000000000   0.159999996423721
0.839999973773956   0.089999996125698
0.620000004768372   0.029999999329448
0.610000014305115   0.000000000000000
0.519999980926514   0.000000000000000
0.289999991655350   0.000000000000000
0.059999998658895   0.000000000000000
0.529999971389771   0.119999997317791
0.649999976158142   0.119999997317791
0.810000002384186   0.109999999403954
0.729999959468842   0.119999997317791
0.870000004768372   0.129999995231628
1.019999980926514   0.179999992251396
0.969999969005585   0.199999988079071
0.959999978542328   0.089999996125698
0.849999964237213   0.019999999552965
0.759999990463257   0.000000000000000
0.810000002384186   0.000000000000000
0.889999985694885   0.000000000000000
0.870000004768372   0.000000000000000
0.899999976158142   0.000000000000000
0.949999988079071   0.000000000000000
0.849999964237213   0.000000000000000
0.569999992847443   0.000000000000000
0.269999980926514   0.000000000000000
0.140000000596046   0.000000000000000
0.000000000000000   0.000000000000000
0.219999998807907   0.000000000000000
0.389999985694885   0.250000000000000
0.529999971389771   0.359999984502792
0.689999997615814   0.349999994039536
0.839999973773956   0.280000001192093
0.859999954700470   0.259999990463257
0.759999990463257   0.259999990463257
0.799999952316284   0.179999992251396
0.709999978542328   0.089999996125698
0.839999973773956   0.000000000000000
1.000000000000000   0.000000000000000
1.069999933242798   0.000000000000000
0.799999952316284   0.000000000000000
0.740000009536743   0.000000000000000
0.799999952316284   0.000000000000000
0.779999971389771   0.000000000000000
0.529999971389771   0.000000000000000
0.079999998211861   0.000000000000000
0.000000000000000   0.029999999329448
0.000000000000000   0.159999996423721
0.379999995231628   0.500000000000000
0.729999959468842   0.419999986886978
0.899999976158142   0.329999983310699
0.779999971389771   0.299999982118607
0.479999989271164   0.359999984502792
0.620000004768372   0.299999982118607
0.899999976158142   0.059999998658895
1.120000004768372   0.000000000000000
1.189999938011169   0.000000000000000
0.979999959468842   0.000000000000000
0.680000007152557   0.189999997615814
0.649999976158142   0.049999997019768
0.579999983310699   0.000000000000000
0.429999977350235   0.000000000000000
0.170000001788139   0.000000000000000
0.029999999329448   0.000000000000000
0.000000000000000   0.000000000000000
0.669999957084656   0.419999986886978
0.750000000000000   0.280000001192093
0.409999996423721   0.329999983310699
0.429999977350235   0.379999995231628
0.750000000000000   0.259999990463257
1.139999985694885   0.000000000000000
1.339999914169312   0.000000000000000
1.149999976158142   0.000000000000000
0.669999957084656   0.239999994635582
0.489999979734421   0.379999995231628
0.539999961853027   0.149999991059303
0.229999989271164   0.000000000000000
0.000000000000000   0.000000000000000
0.000000000000000   0.000000000000000
0.089999996125698   0.000000000000000
0.349999994039536   0.129999995231628
0.349999994039536   0.059999998658895
0.479999989271164   0.319999992847443
0.879999995231628   0.159999996423721
1.220000028610229   0.000000000000000
1.179999947547913   0.000000000000000
0.649999976158142   0.000000000000000
0.340000003576279   0.370000004768372
0.449999988079071   0.329999983310699
0.469999998807907   0.129999995231628
0.119999997317791   0.000000000000000
0.000000000000000   0.000000000000000
0.000000000000000   0.000000000000000
0.610000014305115   0.209999993443489
0.959999978542328   0.000000000000000
1.059999942779541   0.000000000000000
0.459999978542328   0.000000000000000
0.000000000000000   0.070000000298023
0.389999985694885   0.179999992251396
0.620000004768372   0.059999998658895
0.469999998807907   0.000000000000000
0.179999992251396   0.000000000000000
0.000000000000000   0.000000000000000
0.500000000000000   0.000000000000000
0.569999992847443   0.280000001192093
0.299999982118607   0.310000002384186
0.659999966621399   0.219999998807907
0.839999973773956   0.229999989271164
0.689999997615814   0.299999982118607
0.569999992847443   0.280000001192093
0.319999992847443   0.280000001192093
0.109999999403954   0.280000001192093
0.129999995231628   0.329999983310699
0.299999982118607   0.329999983310699
1.059999942779541   0.149999991059303
1.100000023841858   0.029999999329448
0.919999957084656   0.089999996125698
0.759999990463257   0.209999993443489
0.529999971389771   0.340000003576279
0.659999966621399   0.229999989271164
0.930000007152557   0.079999998211861
1.169999957084656   0.000000000000000
0.930000007152557   0.029999999329448
0.479999989271164   0.159999996423721
0.140000000596046   0.219999998807907
0.159999996423721   0.179999992251396
0.479999989271164   0.140000000596046
0.699999988079071   0.199999988079071
0.699999988079071   0.370000004768372
0.959999978542328   0.109999999403954
1.029999971389771   0.019999999552965
1.059999942779541   0.000000000000000
0.909999966621399   0.049999997019768
0.719999969005585   0.199999988079071
0.589999973773956   0.280000001192093
0.669999957084656   0.250000000000000
1.029999971389771   0.079999998211861
1.279999971389771   0.000000000000000
1.120000004768372   0.000000000000000
0.589999973773956   0.129999995231628
0.170000001788139   0.239999994635582
0.250000000000000   0.189999997615814
0.560000002384186   0.119999997317791
0.719999969005585   0.219999998807907
0.699999988079071   0.359999984502792
0.719999969005585   0.359999984502792
0.659999966621399   0.269999980926514
0.859999954700470   0.209999993443489
0.969999969005585   0.009999999776483
0.930000007152557   0.000000000000000
0.889999985694885   0.000000000000000
0.779999971389771   0.079999998211861
0.629999995231628   0.189999997615814
0.569999992847443   0.219999998807907
0.669999957084656   0.159999996423721
0.810000002384186   0.059999998658895
0.939999997615814   0.000000000000000
0.939999997615814   0.049999997019768
0.639999985694885   0.209999993443489
0.409999996423721   0.259999990463257
0.449999988079071   0.209999993443489
0.560000002384186   0.189999997615814
0.569999992847443   0.250000000000000
0.550000011920929   0.340000003576279
0.709999978542328   0.299999982118607
0.859999954700470   0.199999988079071
1.110000014305115   0.129999995231628
1.319999933242798   0.209999993443489
1.279999971389771   0.359999984502792
1.019999980926514   0.119999997317791
0.919999957084656   0.029999999329448
0.829999983310699   0.000000000000000
0.729999959468842   0.009999999776483
0.599999964237213   0.129999995231628
0.569999992847443   0.170000001788139
0.610000014305115   0.129999995231628
0.629999995231628   0.039999999105930
0.579999983310699   0.049999997019768
0.479999989271164   0.129999995231628
0.489999979734421   0.229999989271164
0.699999988079071   0.219999998807907
0.849999964237213   0.149999991059303
0.729999959468842   0.149999991059303
0.529999971389771   0.189999997615814
0.340000003576279   0.269999980926514
0.359999984502792   0.310000002384186
0.789999961853027   0.219999998807907
1.230000019073486   0.209999993443489
1.429999947547913   0.239999994635582
1.419999957084656   0.269999980926514
1.259999990463257   0.299999982118607
0.889999985694885   0.000000000000000
0.810000002384186   0.000000000000000
0.659999966621399   0.039999999105930
0.500000000000000   0.140000000596046
0.529999971389771   0.149999991059303
0.709999978542328   0.049999997019768
0.769999980926514   0.049999997019768
0.610000014305115   0.159999996423721
0.289999991655350   0.299999982118607
0.280000001192093   0.310000002384186
0.699999988079071   0.170000001788139
1.110000014305115   0.009999999776483
1.069999933242798   0.000000000000000
0.599999964237213   0.140000000596046
0.219999998807907   0.269999980926514
0.319999992847443   0.280000001192093
0.759999990463257   0.259999990463257
1.169999957084656   0.299999982118607
1.289999961853027   0.389999985694885
1.309999942779541   0.409999996423721
1.090000033378601   0.340000003576279
1.059999942779541   0.049999997019768
1.049999952316284   0.000000000000000
0.930000007152557   0.000000000000000
0.719999969005585   0.070000000298023
0.550000011920929   0.119999997317791
0.560000002384186   0.119999997317791
0.799999952316284   0.079999998211861
0.939999997615814   0.159999996423721
0.789999961853027   0.280000001192093
0.539999961853027   0.340000003576279
0.519999980926514   0.239999994635582
0.819999992847443   0.039999999105930
1.209999918937683   0.000000000000000
1.250000000000000   0.000000000000000
0.789999961853027   0.129999995231628
0.469999998807907   0.269999980926514
0.529999971389771   0.269999980926514
0.750000000000000   0.299999982118607
0.810000002384186   0.389999985694885
0.779999971389771   0.489999979734421
0.829999983310699   0.539999961853027
0.870000004768372   0.489999979734421
1.079999923706055   0.310000002384186
0.959999978542328   0.140000000596046
1.289999961853027   0.079999998211861
1.000000000000000   0.109999999403954
0.769999980926514   0.089999996125698
0.680000007152557   0.099999994039536
0.839999973773956   0.149999991059303
1.000000000000000   0.259999990463257
0.939999997615814   0.329999983310699
0.859999954700470   0.299999982118607
0.839999973773956   0.179999992251396
1.009999990463257   0.000000000000000
1.189999938011169   0.000000000000000
1.230000019073486   0.039999999105930
1.059999942779541   0.179999992251396
0.959999978542328   0.250000000000000
0.909999966621399   0.269999980926514
0.849999964237213   0.269999980926514
0.649999976158142   0.349999994039536
0.620000004768372   0.419999986886978
0.759999990463257   0.469999998807907
0.810000002384186   0.529999971389771
0.870000004768372   0.509999990463257
0.789999961853027   0.419999986886978
0.579999983310699   0.189999997615814
1.019999980926514   0.340000003576279
1.090000033378601   0.280000001192093
1.179999947547913   0.119999997317791
1.209999918937683   0.049999997019768
1.189999938011169   0.109999999403954
1.139999985694885   0.189999997615814
1.090000033378601   0.229999989271164
1.179999947547913   0.209999993443489
1.039999961853027   0.259999990463257
0.849999964237213   0.239999994635582
0.709999978542328   0.250000000000000
0.689999997615814   0.280000001192093
0.810000002384186   0.370000004768372
0.909999966621399   0.479999989271164
0.839999973773956   0.569999992847443
0.599999964237213   0.579999983310699
0.219999998807907   0.429999977350235
0.340000003576279   0.070000000298023
0.959999978542328   0.340000003576279
1.209999918937683   0.219999998807907
1.309999942779541   0.079999998211861
1.240000009536743   0.119999997317791
1.100000023841858   0.209999993443489
0.969999969005585   0.259999990463257
0.859999954700470   0.269999980926514
0.819999992847443   0.239999994635582
0.789999961853027   0.189999997615814
0.799999952316284   0.149999991059303
0.819999992847443   0.159999996423721
0.829999983310699   0.199999988079071
0.839999973773956   0.289999991655350
0.889999985694885   0.399999976158142
0.740000009536743   0.479999989271164
0.469999998807907   0.489999979734421
0.039999999105930   0.449999988079071
0.170000001788139   0.189999997615814
1.049999952316284   0.000000000000000
0.919999957084656   0.000000000000000
1.149999976158142   0.009999999776483
1.090000033378601   0.119999997317791
1.039999961853027   0.179999992251396
0.849999964237213   0.189999997615814
0.579999983310699   0.209999993443489
0.439999997615814   0.209999993443489
0.550000011920929   0.140000000596046
0.719999969005585   0.099999994039536
0.849999964237213   0.140000000596046
0.849999964237213   0.209999993443489
0.769999980926514   0.289999991655350
0.689999997615814   0.319999992847443
0.649999976158142   0.239999994635582
0.579999983310699   0.170000001788139
0.119999997317791   0.269999980926514
0.000000000000000   0.219999998807907
1.360000014305115   0.000000000000000
0.899999976158142   0.000000000000000
0.799999952316284   0.000000000000000
0.849999964237213   0.070000000298023
0.879999995231628   0.089999996125698
0.779999971389771   0.029999999329448
0.579999983310699   0.070000000298023
0.479999989271164   0.089999996125698
0.599999964237213   0.089999996125698
0.799999952316284   0.070000000298023
0.939999997615814   0.119999997317791
0.889999985694885   0.209999993443489
0.750000000000000   0.269999980926514
0.680000007152557   0.209999993443489
0.740000009536743   0.029999999329448
0.769999980926514   0.000000000000000
0.449999988079071   0.000000000000000
0.039999999105930   0.019999999552965
0.949999988079071   0.140000000596046
0.689999997615814   0.149999991059303
0.699999988079071   0.089999996125698
0.779999971389771   0.029999999329448
0.789999961853027   0.000000000000000
0.709999978542328   0.019999999552965
0.659999966621399   0.079999998211861
0.750000000000000   0.070000000298023
0.859999954700470   0.079999998211861
1.049999952316284   0.070000000298023
1.069999933242798   0.119999997317791
0.919999957084656   0.149999991059303
0.839999973773956   0.099999994039536
0.810000002384186   0.000000000000000
0.769999980926514   0.000000000000000
0.529999971389771   0.000000000000000
0.079999998211861   0.000000000000000
0.889999985694885   0.239999994635582
0.729999959468842   0.229999989271164
0.699999988079071   0.179999992251396
0.779999971389771   0.079999998211861
0.849999964237213   0.000000000000000
0.829999983310699   0.000000000000000
0.839999973773956   0.000000000000000
0.849999964237213   0.059999998658895
1.000000000000000   0.059999998658895
1.169999957084656   0.049999997019768
1.199999928474426   0.009999999776483
1.129999995231628   0.000000000000000
0.959999978542328   0.000000000000000
0.819999992847443   0.000000000000000
0.669999957084656   0.000000000000000
0.539999961853027   0.000000000000000
0.209999993443489   0.000000000000000
0.799999952316284   0.299999982118607
0.750000000000000   0.280000001192093
0.759999990463257   0.229999989271164
0.849999964237213   0.140000000596046
0.899999976158142   0.039999999105930
0.879999995231628   0.000000000000000
0.859999954700470   0.000000000000000
0.839999973773956   0.019999999552965
0.930000007152557   0.070000000298023
1.069999933242798   0.059999998658895
1.189999938011169   0.000000000000000
1.139999985694885   0.000000000000000
1.039999961853027   0.000000000000000
0.859999954700470   0.000000000000000
0.659999966621399   0.000000000000000
0.469999998807907   0.000000000000000
0.299999982118607   0.070000000298023
0.659999966621399   0.359999984502792
0.729999959468842   0.269999980926514
0.899999976158142   0.140000000596046
1.029999971389771   0.089999996125698
1.039999961853027   0.089999996125698
0.889999985694885   0.039999999105930
0.740000009536743   0.000000000000000
0.699999988079071   0.019999999552965
0.740000009536743   0.089999996125698
0.829999983310699   0.099999994039536
1.000000000000000   0.009999999776483
1.009999990463257   0.000000000000000
0.839999973773956   0.000000000000000
0.789999961853027   0.000000000000000
0.629999995231628   0.000000000000000
0.469999998807907   0.019999999552965
0.429999977350235   0.099999994039536
0.029999999329448   0.179999992251396
1.539999961853027   0.000000000000000
0.620000004768372   0.329999983310699
0.750000000000000   0.170000001788139
0.899999976158142   0.059999998658895
1.090000033378601   0.070000000298023
1.149999976158142   0.140000000596046
0.879999995231628   0.199999988079071
0.599999964237213   0.209999993443489
0.560000002384186   0.119999997317791
0.599999964237213   0.119999997317791
0.659999966621399   0.140000000596046
0.740000009536743   0.109999999403954
0.689999997615814   0.019999999552965
0.669999957084656   0.000000000000000
0.729999959468842   0.000000000000000
0.659999966621399   0.000000000000000
0.569999992847443   0.109999999403954
0.610000014305115   0.019999999552965
0.870000004768372   0.319999992847443
1.069999933242798   0.239999994635582
1.240000009536743   0.070000000298023
1.459999918937683   0.000000000000000
1.639999985694885   0.000000000000000
1.699999928474426   0.059999998658895
0.560000002384186   0.140000000596046
0.689999997615814   0.140000000596046
0.740000009536743   0.039999999105930
0.849999964237213   0.029999999329448
0.939999997615814   0.119999997317791
0.919999957084656   0.229999989271164
0.750000000000000   0.299999982118607
0.550000011920929   0.280000001192093
0.539999961853027   0.189999997615814
0.620000004768372   0.149999991059303
0.680000007152557   0.159999996423721
0.659999966621399   0.159999996423721
0.579999983310699   0.089999996125698
0.519999980926514   0.019999999552965
0.659999966621399   0.000000000000000
0.759999990463257   0.029999999329448
0.680000007152557   0.129999995231628
0.649999976158142   0.000000000000000
0.419999986886978   0.000000000000000
0.779999971389771   0.269999980926514
0.919999957084656   0.340000003576279
1.100000023841858   0.299999982118607
1.230000019073486   0.199999988079071
1.389999985694885   0.049999997019768
1.490000009536743   0.000000000000000
1.490000009536743   0.140000000596046
1.439999938011169   0.250000000000000
1.149999976158142   0.000000000000000
0.989999949932098   0.000000000000000
0.779999971389771   0.000000000000000
0.740000009536743   0.000000000000000
0.750000000000000   0.000000000000000
0.750000000000000   0.000000000000000
0.750000000000000   0.049999997019768
0.719999969005585   0.140000000596046
0.629999995231628   0.229999989271164
0.529999971389771   0.269999980926514
0.459999978542328   0.250000000000000
0.509999990463257   0.239999994635582
0.689999997615814   0.199999988079071
0.859999954700470   0.170000001788139
0.769999980926514   0.149999991059303
0.639999985694885   0.089999996125698
0.610000014305115   0.039999999105930
0.689999997615814   0.029999999329448
0.789999961853027   0.039999999105930
0.849999964237213   0.099999994039536
0.469999998807907   0.049999997019768
0.370000004768372   0.000000000000000
0.810000002384186   0.070000000298023
0.919999957084656   0.089999996125698
1.029999971389771   0.209999993443489
1.120000004768372   0.269999980926514
1.209999918937683   0.239999994635582
1.299999952316284   0.179999992251396
1.259999990463257   0.170000001788139
1.049999952316284   0.269999980926514
0.939999997615814   0.310000002384186
1.090000033378601   0.179999992251396
1.199999928474426   0.000000000000000
1.189999938011169   0.000000000000000
1.069999933242798   0.000000000000000
0.859999954700470   0.000000000000000
0.769999980926514   0.009999999776483
0.719999969005585   0.009999999776483
0.699999988079071   0.000000000000000
0.649999976158142   0.029999999329448
0.529999971389771   0.079999998211861
0.389999985694885   0.129999995231628
0.299999982118607   0.159999996423721
0.319999992847443   0.159999996423721
0.479999989271164   0.170000001788139
0.699999988079071   0.199999988079071
0.889999985694885   0.189999997615814
0.879999995231628   0.129999995231628
0.769999980926514   0.070000000298023
0.669999957084656   0.070000000298023
0.709999978542328   0.029999999329448
0.919999957084656   0.000000000000000
0.779999971389771   0.039999999105930
0.000000000000000   0.280000001192093
0.199999988079071   0.059999998658895
0.889999985694885   0.000000000000000
1.019999980926514   0.000000000000000
1.029999971389771   0.019999999552965
1.079999923706055   0.179999992251396
1.189999938011169   0.229999989271164
1.250000000000000   0.209999993443489
1.039999961853027   0.239999994635582
0.669999957084656   0.280000001192093
0.589999973773956   0.189999997615814
0.759999990463257   0.049999997019768
0.979999959468842   0.000000000000000
1.039999961853027   0.000000000000000
0.979999959468842   0.000000000000000
0.870000004768372   0.070000000298023
0.789999961853027   0.129999995231628
0.699999988079071   0.109999999403954
0.610000014305115   0.049999997019768
0.509999990463257   0.000000000000000
0.379999995231628   0.029999999329448
0.310000002384186   0.059999998658895
0.329999983310699   0.079999998211861
0.439999997615814   0.079999998211861
0.569999992847443   0.070000000298023
0.719999969005585   0.109999999403954
0.870000004768372   0.159999996423721
0.889999985694885   0.149999991059303
0.750000000000000   0.189999997615814
0.649999976158142   0.170000001788139
0.680000007152557   0.049999997019768
0.899999976158142   0.000000000000000
0.779999971389771   0.000000000000000
0.000000000000000   0.349999994039536
0.229999989271164   0.039999999105930
0.859999954700470   0.000000000000000
0.989999949932098   0.000000000000000
1.009999990463257   0.000000000000000
1.000000000000000   0.000000000000000
1.059999942779541   0.029999999329448
1.199999928474426   0.129999995231628
1.269999980926514   0.170000001788139
0.959999978542328   0.219999998807907
0.689999997615814   0.199999988079071
0.629999995231628   0.129999995231628
0.649999976158142   0.029999999329448
0.740000009536743   0.000000000000000
0.810000002384186   0.000000000000000
0.810000002384186   0.049999997019768
0.819999992847443   0.170000001788139
0.789999961853027   0.209999993443489
0.680000007152557   0.199999988079071
0.560000002384186   0.099999994039536
0.469999998807907   0.000000000000000
0.409999996423721   0.089999996125698
0.439999997615814   0.239999994635582
0.519999980926514   0.259999990463257
0.680000007152557   0.149999991059303
0.729999959468842   0.000000000000000
0.699999988079071   0.000000000000000
0.629999995231628   0.070000000298023
0.599999964237213   0.269999980926514
0.620000004768372   0.340000003576279
0.649999976158142   0.259999990463257
0.719999969005585   0.079999998211861
0.879999995231628   0.000000000000000
0.699999988079071   0.000000000000000
0.000000000000000   0.119999997317791
0.589999973773956   0.000000000000000
1.090000033378601   0.009999999776483
1.029999971389771   0.099999994039536
0.969999969005585   0.079999998211861
1.029999971389771   0.000000000000000
1.139999985694885   0.000000000000000
1.220000028610229   0.029999999329448
1.129999995231628   0.129999995231628
0.889999985694885   0.229999989271164
0.839999973773956   0.209999993443489
0.779999971389771   0.189999997615814
0.699999988079071   0.170000001788139
0.629999995231628   0.129999995231628
0.589999973773956   0.140000000596046
0.620000004768372   0.179999992251396
0.759999990463257   0.219999998807907
0.759999990463257   0.280000001192093
0.680000007152557   0.259999990463257
0.560000002384186   0.149999991059303
0.500000000000000   0.070000000298023
0.509999990463257   0.149999991059303
0.659999966621399   0.239999994635582
0.870000004768372   0.250000000000000
0.839999973773956   0.179999992251396
0.759999990463257   0.029999999329448
0.569999992847443   0.000000000000000
0.429999977350235   0.079999998211861
0.500000000000000   0.289999991655350
0.680000007152557   0.340000003576279
0.810000002384186   0.280000001192093
0.909999966621399   0.059999998658895
0.919999957084656   0.000000000000000
0.389999985694885   0.000000000000000
0.059999998658895   0.000000000000000
1.139999985694885   0.119999997317791
0.979999959468842   0.189999997615814
0.909999966621399   0.189999997615814
1.090000033378601   0.089999996125698
1.189999938011169   0.029999999329448
1.100000023841858   0.070000000298023
0.919999957084656   0.170000001788139
0.799999952316284   0.219999998807907
0.849999964237213   0.209999993443489
0.889999985694885   0.209999993443489
0.839999973773956   0.199999988079071
0.769999980926514   0.189999997615814
0.669999957084656   0.209999993443489
0.610000014305115   0.209999993443489
0.639999985694885   0.269999980926514
0.719999969005585   0.299999982118607
0.699999988079071   0.259999990463257
0.610000014305115   0.140000000596046
0.539999961853027   0.099999994039536
0.560000002384186   0.149999991059303
0.719999969005585   0.189999997615814
0.789999961853027   0.219999998807907
0.729999959468842   0.199999988079071
0.620000004768372   0.159999996423721
0.489999979734421   0.149999991059303
0.479999989271164   0.149999991059303
0.669999957084656   0.159999996423721
0.849999964237213   0.209999993443489
0.959999978542328   0.170000001788139
1.120000004768372   0.000000000000000
0.849999964237213   0.000000000000000
0.159999996423721   0.000000000000000
0.149999991059303   0.000000000000000
1.009999990463257   0.209999993443489
0.889999985694885   0.189999997615814
0.939999997615814   0.159999996423721
1.069999933242798   0.099999994039536
1.110000014305115   0.059999998658895
0.959999978542328   0.119999997317791
0.799999952316284   0.170000001788139
0.750000000000000   0.149999991059303
0.799999952316284   0.159999996423721
0.889999985694885   0.170000001788139
0.919999957084656   0.170000001788139
0.879999995231628   0.170000001788139
0.810000002384186   0.159999996423721
0.740000009536743   0.109999999403954
0.699999988079071   0.149999991059303
0.719999969005585   0.199999988079071
0.750000000000000   0.159999996423721
0.719999969005585   0.049999997019768
0.620000004768372   0.070000000298023
0.599999964237213   0.109999999403954
0.610000014305115   0.170000001788139
0.560000002384186   0.209999993443489
0.500000000000000   0.229999989271164
0.500000000000000   0.250000000000000
0.529999971389771   0.269999980926514
0.620000004768372   0.179999992251396
0.750000000000000   0.049999997019768
0.909999966621399   0.000000000000000
1.049999952316284   0.000000000000000
0.989999949932098   0.000000000000000
0.479999989271164   0.000000000000000
0.000000000000000   0.000000000000000
0.969999969005585   0.209999993443489
0.959999978542328   0.140000000596046
0.969999969005585   0.109999999403954
0.919999957084656   0.109999999403954
0.870000004768372   0.129999995231628
0.779999971389771   0.159999996423721
0.779999971389771   0.119999997317791
0.810000002384186   0.049999997019768
0.810000002384186   0.039999999105930
0.829999983310699   0.109999999403954
0.810000002384186   0.170000001788139
0.859999954700470   0.179999992251396
0.849999964237213   0.119999997317791
0.829999983310699   0.049999997019768
0.799999952316284   0.000000000000000
0.769999980926514   0.009999999776483
0.740000009536743   0.000000000000000
0.719999969005585   0.029999999329448
0.669999957084656   0.049999997019768
0.629999995231628   0.079999998211861
0.550000011920929   0.140000000596046
0.439999997615814   0.199999988079071
0.340000003576279   0.239999994635582
0.370000004768372   0.269999980926514
0.529999971389771   0.269999980926514
0.819999992847443   0.159999996423721
0.959999978542328   0.000000000000000
0.870000004768372   0.000000000000000
0.699999988079071   0.000000000000000
0.560000002384186   0.000000000000000
0.170000001788139   0.000000000000000
0.149999991059303   0.000000000000000
1.009999990463257   0.129999995231628
1.100000023841858   0.109999999403954
0.939999997615814   0.149999991059303
0.709999978542328   0.189999997615814
0.610000014305115   0.219999998807907
0.680000007152557   0.199999988079071
0.819999992847443   0.129999995231628
0.889999985694885   0.059999998658895
0.819999992847443   0.029999999329448
0.759999990463257   0.099999994039536
0.709999978542328   0.209999993443489
0.729999959468842   0.250000000000000
0.829999983310699   0.170000001788139
0.879999995231628   0.039999999105930
0.870000004768372   0.000000000000000
0.819999992847443   0.000000000000000
0.689999997615814   0.039999999105930
0.639999985694885   0.119999997317791
0.699999988079071   0.119999997317791
0.740000009536743   0.099999994039536
0.659999966621399   0.079999998211861
0.469999998807907   0.129999995231628
0.310000002384186   0.159999996423721
0.349999994039536   0.129999995231628
0.560000002384186   0.109999999403954
0.909999966621399   0.059999998658895
1.049999952316284   0.019999999552965
0.829999983310699   0.000000000000000
0.399999976158142   0.000000000000000
0.089999996125698   0.000000000000000
0.000000000000000   0.000000000000000
1.259999990463257   0.149999991059303
0.879999995231628   0.269999980926514
0.529999971389771   0.319999992847443
0.429999977350235   0.329999983310699
0.649999976158142   0.269999980926514
0.939999997615814   0.179999992251396
0.969999969005585   0.129999995231628
0.879999995231628   0.140000000596046
0.740000009536743   0.189999997615814
0.620000004768372   0.259999990463257
0.589999973773956   0.299999982118607
0.709999978542328   0.239999994635582
0.839999973773956   0.109999999403954
0.930000007152557   0.009999999776483
0.859999954700470   0.029999999329448
0.680000007152557   0.140000000596046
0.599999964237213   0.209999993443489
0.689999997615814   0.209999993443489
0.799999952316284   0.159999996423721
0.719999969005585   0.129999995231628
0.519999980926514   0.089999996125698
0.379999995231628   0.000000000000000
0.439999997615814   0.000000000000000
0.680000007152557   0.000000000000000
0.930000007152557   0.000000000000000
0.969999969005585   0.189999997615814
0.769999980926514   0.289999991655350
0.219999998807907   0.250000000000000
0.039999999105930   0.000000000000000
0.239999994635582   0.000000000000000
1.209999918937683   0.269999980926514
0.810000002384186   0.359999984502792
0.519999980926514   0.379999995231628
0.529999971389771   0.329999983310699
0.769999980926514   0.269999980926514
0.989999949932098   0.219999998807907
1.009999990463257   0.209999993443489
0.949999988079071   0.209999993443489
0.839999973773956   0.189999997615814
0.729999959468842   0.189999997615814
0.639999985694885   0.229999989271164
0.639999985694885   0.259999990463257
0.799999952316284   0.199999988079071
0.919999957084656   0.140000000596046
0.939999997615814   0.159999996423721
0.789999961853027   0.189999997615814
0.659999966621399   0.219999998807907
0.669999957084656   0.189999997615814
0.799999952316284   0.129999995231628
0.829999983310699   0.089999996125698
0.699999988079071   0.070000000298023
0.519999980926514   0.039999999105930
0.569999992847443   0.000000000000000
0.779999971389771   0.000000000000000
1.000000000000000   0.029999999329448
1.059999942779541   0.269999980926514
0.669999957084656   0.429999977350235
0.370000004768372   0.250000000000000
0.349999994039536   0.000000000000000
1.159999966621399   0.280000001192093
0.829999983310699   0.319999992847443
0.719999969005585   0.299999982118607
0.849999964237213   0.219999998807907
1.000000000000000   0.159999996423721
0.969999969005585   0.199999988079071
0.939999997615814   0.219999998807907
0.909999966621399   0.199999988079071
0.870000004768372   0.140000000596046
0.819999992847443   0.070000000298023
0.740000009536743   0.079999998211861
0.659999966621399   0.179999992251396
0.750000000000000   0.229999989271164
0.949999988079071   0.189999997615814
1.059999942779541   0.170000001788139
1.039999961853027   0.109999999403954
0.919999957084656   0.059999998658895
0.870000004768372   0.000000000000000
0.889999985694885   0.000000000000000
1.000000000000000   0.009999999776483
1.039999961853027   0.089999996125698
0.909999966621399   0.179999992251396
0.849999964237213   0.219999998807907
0.969999969005585   0.170000001788139
1.059999942779541   0.199999988079071
0.899999976158142   0.340000003576279
0.639999985694885   0.379999995231628
0.429999977350235   0.159999996423721
1.000000000000000   0.209999993443489
0.919999957084656   0.179999992251396
0.979999959468842   0.140000000596046
1.159999966621399   0.079999998211861
1.129999995231628   0.079999998211861
0.909999966621399   0.149999991059303
0.729999959468842   0.199999988079071
0.719999969005585   0.170000001788139
0.799999952316284   0.059999998658895
0.829999983310699   0.000000000000000
0.779999971389771   0.019999999552965
0.719999969005585   0.129999995231628
0.719999969005585   0.209999993443489
0.899999976158142   0.179999992251396
1.079999923706055   0.070000000298023
1.069999933242798   0.000000000000000
0.949999988079071   0.000000000000000
0.839999973773956   0.000000000000000
0.930000007152557   0.000000000000000
1.120000004768372   0.029999999329448
1.309999942779541   0.129999995231628
1.370000004768372   0.219999998807907
1.269999980926514   0.310000002384186
1.079999923706055   0.370000004768372
0.799999952316284   0.379999995231628
0.560000002384186   0.370000004768372
0.529999971389771   0.250000000000000
0.449999988079071   0.000000000000000
0.870000004768372   0.219999998807907
0.870000004768372   0.189999997615814
1.100000023841858   0.099999994039536
1.230000019073486   0.059999998658895
1.159999966621399   0.070000000298023
0.870000004768372   0.140000000596046
0.610000014305115   0.199999988079071
0.610000014305115   0.149999991059303
0.750000000000000   0.070000000298023
0.789999961853027   0.079999998211861
0.799999952316284   0.129999995231628
0.769999980926514   0.170000001788139
0.769999980926514   0.170000001788139
0.799999952316284   0.140000000596046
0.839999973773956   0.039999999105930
0.810000002384186   0.000000000000000
0.719999969005585   0.000000000000000
0.689999997615814   0.000000000000000
0.799999952316284   0.019999999552965
1.120000004768372   0.099999994039536
1.449999928474426   0.149999991059303
1.559999942779541   0.209999993443489
1.439999938011169   0.289999991655350
1.090000033378601   0.370000004768372
0.529999971389771   0.409999996423721
0.409999996423721   0.329999983310699
0.469999998807907   0.170000001788139
0.459999978542328   0.000000000000000
0.939999997615814   0.299999982118607
0.969999969005585   0.280000001192093
1.069999933242798   0.229999989271164
1.069999933242798   0.209999993443489
1.079999923706055   0.159999996423721
0.909999966621399   0.179999992251396
0.719999969005585   0.199999988079071
0.680000007152557   0.199999988079071
0.729999959468842   0.199999988079071
0.719999969005585   0.239999994635582
0.789999961853027   0.250000000000000
0.819999992847443   0.229999989271164
0.829999983310699   0.170000001788139
0.810000002384186   0.129999995231628
0.769999980926514   0.129999995231628
0.680000007152557   0.149999991059303
0.599999964237213   0.170000001788139
0.550000011920929   0.199999988079071
0.659999966621399   0.199999988079071
1.039999961853027   0.159999996423721
1.459999918937683   0.140000000596046
1.610000014305115   0.149999991059303
1.490000009536743   0.159999996423721
1.110000014305115   0.199999988079071
0.669999957084656   0.269999980926514
0.489999979734421   0.289999991655350
0.439999997615814   0.269999980926514
0.289999991655350   0.000000000000000
0.959999978542328   0.319999992847443
1.019999980926514   0.379999995231628
0.789999961853027   0.429999977350235
0.779999971389771   0.399999976158142
0.889999985694885   0.299999982118607
1.009999990463257   0.209999993443489
1.000000000000000   0.179999992251396
0.959999978542328   0.199999988079071
0.829999983310699   0.259999990463257
0.659999966621399   0.319999992847443
0.740000009536743   0.299999982118607
0.879999995231628   0.229999989271164
0.919999957084656   0.179999992251396
0.879999995231628   0.179999992251396
0.779999971389771   0.229999989271164
0.680000007152557   0.259999990463257
0.610000014305115   0.269999980926514
0.569999992847443   0.250000000000000
0.669999957084656   0.219999998807907
0.969999969005585   0.189999997615814
1.299999952316284   0.159999996423721
1.490000009536743   0.109999999403954
1.480000019073486   0.000000000000000
1.299999952316284   0.000000000000000
1.009999990463257   0.129999995231628
0.759999990463257   0.289999991655350
0.349999994039536   0.319999992847443
0.089999996125698   0.000000000000000
1.019999980926514   0.329999983310699
0.839999973773956   0.389999985694885
0.649999976158142   0.429999977350235
0.750000000000000   0.349999994039536
1.090000033378601   0.199999988079071
1.309999942779541   0.119999997317791
1.289999961853027   0.149999991059303
1.069999933242798   0.209999993443489
0.729999959468842   0.299999982118607
0.740000009536743   0.259999990463257
0.899999976158142   0.199999988079071
1.019999980926514   0.170000001788139
1.039999961853027   0.189999997615814
0.969999969005585   0.229999989271164
0.859999954700470   0.250000000000000
0.810000002384186   0.219999998807907
0.810000002384186   0.179999992251396
0.839999973773956   0.159999996423721
0.930000007152557   0.179999992251396
1.129999995231628   0.179999992251396
1.350000023841858   0.109999999403954
1.429999947547913   0.000000000000000
1.339999914169312   0.029999999329448
1.029999971389771   0.209999993443489
0.689999997615814   0.310000002384186
0.349999994039536   0.239999994635582
0.029999999329448   0.000000000000000
0.889999985694885   0.299999982118607
0.610000014305115   0.409999996423721
0.659999966621399   0.359999984502792
1.029999971389771   0.199999988079071
1.389999985694885   0.079999998211861
1.459999918937683   0.109999999403954
1.209999918937683   0.199999988079071
0.919999957084656   0.239999994635582
0.779999971389771   0.209999993443489
0.909999966621399   0.159999996423721
1.100000023841858   0.140000000596046
1.120000004768372   0.149999991059303
1.090000033378601   0.159999996423721
1.029999971389771   0.149999991059303
1.019999980926514   0.099999994039536
1.090000033378601   0.070000000298023
1.049999952316284   0.129999995231628
0.969999969005585   0.189999997615814
1.000000000000000   0.219999998807907
1.139999985694885   0.179999992251396
1.209999918937683   0.189999997615814
1.179999947547913   0.209999993443489
0.859999954700470   0.319999992847443
0.239999994635582   0.370000004768372
0.079999998211861   0.099999994039536
0.669999957084656   0.340000003576279
0.569999992847443   0.439999997615814
0.689999997615814   0.399999976158142
0.949999988079071   0.280000001192093
1.129999995231628   0.209999993443489
1.069999933242798   0.259999990463257
1.090000033378601   0.239999994635582
1.159999966621399   0.189999997615814
1.019999980926514   0.189999997615814
1.019999980926514   0.109999999403954
1.009999990463257   0.099999994039536
0.870000004768372   0.109999999403954
0.870000004768372   0.079999998211861
0.919999957084656   0.019999999552965
1.110000014305115   0.000000000000000
1.279999971389771   0.019999999552965
1.259999990463257   0.119999997317791
1.090000033378601   0.209999993443489
0.930000007152557   0.250000000000000
0.899999976158142   0.239999994635582
0.909999966621399   0.239999994635582
0.779999971389771   0.310000002384186
0.579999983310699   0.329999983310699
0.049999997019768   0.329999983310699
0.709999978542328   0.399999976158142
0.740000009536743   0.379999995231628
0.539999961853027   0.439999997615814
0.489999979734421   0.429999977350235
0.750000000000000   0.359999984502792
1.149999976158142   0.299999982118607
1.370000004768372   0.229999989271164
1.240000009536743   0.199999988079071
1.009999990463257   0.170000001788139
0.839999973773956   0.170000001788139
0.610000014305115   0.229999989271164
0.729999959468842   0.129999995231628
0.789999961853027   0.099999994039536
0.870000004768372   0.070000000298023
0.939999997615814   0.119999997317791
1.120000004768372   0.229999989271164
0.969999969005585   0.280000001192093
0.839999973773956   0.239999994635582
0.599999964237213   0.149999991059303
0.489999979734421   0.000000000000000
0.269999980926514   0.000000000000000
0.310000002384186   0.000000000000000
0.789999961853027   0.349999994039536
0.429999977350235   0.389999985694885
0.409999996423721   0.409999996423721
0.729999959468842   0.349999994039536
1.269999980926514   0.299999982118607
1.500000000000000   0.250000000000000
1.220000028610229   0.229999989271164
0.889999985694885   0.140000000596046
0.629999995231628   0.289999991655350
0.529999971389771   0.399999976158142
0.639999985694885   0.370000004768372
0.789999961853027   0.299999982118607
0.579999983310699   0.329999983310699
0.239999994635582   0.429999977350235
0.209999993443489   0.469999998807907
0.579999983310699   0.319999992847443
0.689999997615814   0.199999988079071
0.620000004768372   0.000000000000000
0.259999990463257   0.000000000000000
0.140000000596046   0.000000000000000
0.709999978542328   0.059999998658895
0.489999979734421   0.199999988079071
0.529999971389771   0.259999990463257
0.779999971389771   0.280000001192093
1.240000009536743   0.250000000000000
1.179999947547913   0.259999990463257
0.740000009536743   0.119999997317791
0.500000000000000   0.189999997615814
0.589999973773956   0.319999992847443
0.659999966621399   0.399999976158142
0.779999971389771   0.429999977350235
0.819999992847443   0.419999986886978
0.529999971389771   0.359999984502792
0.269999980926514   0.409999996423721
0.000000000000000   0.449999988079071
0.029999999329448   0.089999996125698
0.560000002384186   0.000000000000000
0.639999985694885   0.089999996125698
0.489999979734421   0.389999985694885
0.519999980926514   0.059999998658895
0.689999997615814   0.129999995231628
0.849999964237213   0.129999995231628
0.799999952316284   0.159999996423721
0.509999990463257   0.089999996125698
0.340000003576279   0.000000000000000
0.370000004768372   0.119999997317791
0.539999961853027   0.289999991655350
0.669999957084656   0.399999976158142
0.899999976158142   0.389999985694885
0.919999957084656   0.329999983310699
0.659999966621399   0.199999988079071
0.719999969005585   0.179999992251396
0.849999964237213   0.149999991059303
0.799999952316284   0.109999999403954
0.829999983310699   0.149999991059303
0.729999959468842   0.329999983310699
0.680000007152557   0.189999997615814
0.779999971389771   0.070000000298023
0.469999998807907   0.000000000000000
0.459999978542328   0.000000000000000
0.419999986886978   0.000000000000000
0.399999976158142   0.119999997317791
0.529999971389771   0.250000000000000
0.589999973773956   0.379999995231628
0.610000014305115   0.419999986886978
0.639999985694885   0.179999992251396
0.759999990463257   0.049999997019768
1.039999961853027   0.070000000298023
1.289999961853027   0.049999997019768
1.319999933242798   0.099999994039536
1.179999947547913   0.209999993443489
0.289999991655350   0.199999988079071
0.569999992847443   0.189999997615814
0.610000014305115   0.199999988079071
0.509999990463257   0.219999998807907
0.439999997615814   0.280000001192093
0.070000000298023   0.409999996423721
0.000000000000000   0.529999971389771
0.149999991059303   0.000000000000000
0.870000004768372   0.000000000000000
1.299999952316284   0.000000000000000
0.370000004768372   0.310000002384186
0.000000000000000   0.479999989271164
0.699999988079071   0.379999995231628
1.189999938011169   0.289999991655350
1.169999957084656   0.219999998807907
0.579999983310699   0.269999980926514
0.239999994635582   0.250000000000000
0.239999994635582   0.280000001192093
0.500000000000000   0.409999996423721
0.709999978542328   0.379999995231628
0.680000007152557   0.259999990463257
0.529999971389771   0.159999996423721
0.629999995231628   0.129999995231628
0.709999978542328   0.289999991655350
0.629999995231628   0.349999994039536
0.399999976158142   0.310000002384186
0.299999982118607   0.089999996125698
0.349999994039536   0.099999994039536
0.509999990463257   0.229999989271164
0.810000002384186   0.109999999403954
0.680000007152557   0.250000000000000
0.849999964237213   0.379999995231628
0.729999959468842   0.389999985694885
0.579999983310699   0.259999990463257
0.479999989271164   0.079999998211861
0.409999996423721   0.269999980926514
0.449999988079071   0.439999997615814
0.659999966621399   0.389999985694885
0.719999969005585   0.269999980926514
0.769999980926514   0.129999995231628
0.969999969005585   0.099999994039536
0.799999952316284   0.280000001192093
0.659999966621399   0.349999994039536
0.599999964237213   0.269999980926514
0.610000014305115   0.089999996125698
0.620000004768372   0.089999996125698
0.659999966621399   0.170000001788139
0.719999969005585   0.259999990463257
0.769999980926514   0.299999982118607
0.930000007152557   0.109999999403954
0.839999973773956   0.269999980926514
0.750000000000000   0.359999984502792
0.689999997615814   0.289999991655350
0.669999957084656   0.109999999403954
0.680000007152557   0.059999998658895
0.629999995231628   0.140000000596046
0.469999998807907   0.280000001192093
0.529999971389771   0.299999982118607
0.639999985694885   0.179999992251396
0.889999985694885   0.000000000000000
1.049999952316284   0.000000000000000
0.919999957084656   0.089999996125698
0.810000002384186   0.089999996125698
0.659999966621399   0.059999998658895
0.740000009536743   0.000000000000000
0.819999992847443   0.000000000000000
0.719999969005585   0.109999999403954
0.689999997615814   0.209999993443489
0.699999988079071   0.259999990463257
0.769999980926514   0.229999989271164
0.769999980926514   0.259999990463257
0.969999969005585   0.119999997317791
0.949999988079071   0.209999993443489
0.899999976158142   0.250000000000000
0.819999992847443   0.219999998807907
0.699999988079071   0.159999996423721
0.599999964237213   0.149999991059303
0.560000002384186   0.149999991059303
0.519999980926514   0.119999997317791
0.500000000000000   0.070000000298023
0.539999961853027   0.019999999552965
0.620000004768372   0.000000000000000
0.750000000000000   0.000000000000000
0.839999973773956   0.019999999552965
0.810000002384186   0.039999999105930
0.729999959468842   0.000000000000000
0.689999997615814   0.000000000000000
0.740000009536743   0.000000000000000
0.819999992847443   0.000000000000000
0.779999971389771   0.000000000000000
0.680000007152557   0.119999997317791
0.599999964237213   0.189999997615814
0.729999959468842   0.170000001788139
0.849999964237213   0.209999993443489
1.009999990463257   0.179999992251396
0.930000007152557   0.199999988079071
0.919999957084656   0.199999988079071
0.859999954700470   0.159999996423721
0.719999969005585   0.149999991059303
0.550000011920929   0.179999992251396
0.459999978542328   0.189999997615814
0.459999978542328   0.129999995231628
0.529999971389771   0.000000000000000
0.599999964237213   0.000000000000000
0.639999985694885   0.000000000000000
0.669999957084656   0.009999999776483
0.669999957084656   0.109999999403954
0.649999976158142   0.079999998211861
0.659999966621399   0.000000000000000
0.669999957084656   0.000000000000000
0.740000009536743   0.000000000000000
0.799999952316284   0.000000000000000
0.759999990463257   0.000000000000000
0.649999976158142   0.079999998211861
0.639999985694885   0.089999996125698
0.759999990463257   0.099999994039536
0.939999997615814   0.170000001788139
1.059999942779541   0.219999998807907
0.939999997615814   0.199999988079071
0.859999954700470   0.179999992251396
0.839999973773956   0.149999991059303
0.839999973773956   0.099999994039536
0.729999959468842   0.089999996125698
0.529999971389771   0.170000001788139
0.469999998807907   0.179999992251396
0.519999980926514   0.129999995231628
0.629999995231628   0.000000000000000
0.680000007152557   0.000000000000000
0.629999995231628   0.000000000000000
0.589999973773956   0.109999999403954
0.550000011920929   0.170000001788139
0.589999973773956   0.089999996125698
0.639999985694885   0.000000000000000
0.699999988079071   0.000000000000000
0.719999969005585   0.000000000000000
0.740000009536743   0.000000000000000
0.740000009536743   0.000000000000000
0.740000009536743   0.000000000000000
0.819999992847443   0.000000000000000
0.899999976158142   0.000000000000000
1.029999971389771   0.109999999403954
1.159999966621399   0.179999992251396
1.230000019073486   0.140000000596046
1.159999966621399   0.129999995231628
0.849999964237213   0.229999989271164
0.680000007152557   0.179999992251396
0.659999966621399   0.109999999403954
0.669999957084656   0.029999999329448
0.639999985694885   0.029999999329448
0.599999964237213   0.070000000298023
0.610000014305115   0.099999994039536
0.680000007152557   0.089999996125698
0.719999969005585   0.029999999329448
0.680000007152557   0.000000000000000
0.519999980926514   0.099999994039536
0.459999978542328   0.199999988079071
0.500000000000000   0.199999988079071
0.599999964237213   0.089999996125698
0.680000007152557   0.000000000000000
0.699999988079071   0.000000000000000
0.589999973773956   0.000000000000000
0.579999983310699   0.000000000000000
0.699999988079071   0.000000000000000
0.839999973773956   0.000000000000000
0.979999959468842   0.000000000000000
1.019999980926514   0.000000000000000
1.049999952316284   0.070000000298023
1.110000014305115   0.129999995231628
1.149999976158142   0.129999995231628
1.159999966621399   0.199999988079071
0.459999978542328   0.179999992251396
0.419999986886978   0.039999999105930
0.539999961853027   0.000000000000000
0.649999976158142   0.000000000000000
0.699999988079071   0.000000000000000
0.729999959468842   0.000000000000000
0.769999980926514   0.039999999105930
0.740000009536743   0.059999998658895
0.599999964237213   0.119999997317791
0.469999998807907   0.170000001788139
0.399999976158142   0.219999998807907
0.509999990463257   0.159999996423721
0.629999995231628   0.039999999105930
0.719999969005585   0.000000000000000
0.649999976158142   0.000000000000000
0.459999978542328   0.070000000298023
0.399999976158142   0.000000000000000
0.569999992847443   0.000000000000000
0.779999971389771   0.000000000000000
0.919999957084656   0.000000000000000
0.930000007152557   0.039999999105930
0.819999992847443   0.129999995231628
0.829999983310699   0.119999997317791
0.930000007152557   0.109999999403954
1.129999995231628   0.179999992251396
1.350000023841858   0.280000001192093
0.419999986886978   0.159999996423721
0.439999997615814   0.039999999105930
0.639999985694885   0.059999998658895
0.779999971389771   0.029999999329448
0.839999973773956   0.000000000000000
0.789999961853027   0.000000000000000
0.719999969005585   0.039999999105930
0.649999976158142   0.109999999403954
0.529999971389771   0.179999992251396
0.500000000000000   0.189999997615814
0.569999992847443   0.159999996423721
0.659999966621399   0.049999997019768
0.740000009536743   0.000000000000000
0.699999988079071   0.019999999552965
0.589999973773956   0.099999994039536
0.419999986886978   0.119999997317791
0.389999985694885   0.000000000000000
0.489999979734421   0.000000000000000
0.629999995231628   0.000000000000000
0.669999957084656   0.000000000000000
0.569999992847443   0.189999997615814
0.560000002384186   0.219999998807907
0.629999995231628   0.149999991059303
0.699999988079071   0.119999997317791
0.859999954700470   0.229999989271164
1.079999923706055   0.340000003576279
1.259999990463257   0.349999994039536
0.930000007152557   0.000000000000000
1.059999942779541   0.039999999105930
0.859999954700470   0.019999999552965
0.819999992847443   0.000000000000000
0.699999988079071   0.039999999105930
0.529999971389771   0.140000000596046
0.429999977350235   0.129999995231628
0.459999978542328   0.000000000000000
0.500000000000000   0.000000000000000
0.529999971389771   0.000000000000000
0.529999971389771   0.000000000000000
0.550000011920929   0.140000000596046
0.569999992847443   0.189999997615814
0.629999995231628   0.119999997317791
0.669999957084656   0.099999994039536
0.659999966621399   0.229999989271164
0.610000014305115   0.419999986886978
0.829999983310699   0.500000000000000
0.579999983310699   0.119999997317791
0.500000000000000   0.119999997317791
0.539999961853027   0.009999999776483
0.579999983310699   0.000000000000000
0.550000011920929   0.049999997019768
0.550000011920929   0.099999994039536
0.550000011920929   0.129999995231628
0.639999985694885   0.089999996125698
0.669999957084656   0.119999997317791
0.620000004768372   0.199999988079071
0.500000000000000   0.280000001192093
0.319999992847443   0.389999985694885
0.209999993443489   0.599999964237213
0.409999996423721   0.699999988079071
0.750000000000000   0.089999996125698
0.589999973773956   0.039999999105930
0.550000011920929   0.059999998658895
0.610000014305115   0.109999999403954
0.610000014305115   0.170000001788139
0.620000004768372   0.140000000596046
0.639999985694885   0.049999997019768
0.659999966621399   0.000000000000000
0.639999985694885   0.129999995231628
0.529999971389771   0.310000002384186
0.439999997615814   0.349999994039536
0.479999989271164   0.289999991655350
0.729999959468842   0.319999992847443
1.079999923706055   0.479999989271164
1.269999980926514   0.519999980926514
0.839999973773956   0.099999994039536
0.539999961853027   0.070000000298023
0.469999998807907   0.119999997317791
0.579999983310699   0.189999997615814
0.689999997615814   0.209999993443489
0.709999978542328   0.140000000596046
0.649999976158142   0.019999999552965
0.610000014305115   0.000000000000000
0.569999992847443   0.179999992251396
0.449999988079071   0.359999984502792
0.519999980926514   0.340000003576279
0.659999966621399   0.199999988079071
0.859999954700470   0.099999994039536
1.179999947547913   0.179999992251396
1.279999971389771   0.280000001192093
0.509999990463257   0.149999991059303
0.509999990463257   0.159999996423721
0.610000014305115   0.209999993443489
0.689999997615814   0.219999998807907
0.610000014305115   0.199999988079071
0.550000011920929   0.129999995231628
0.479999989271164   0.140000000596046
0.449999988079071   0.259999990463257
0.539999961853027   0.310000002384186
0.610000014305115   0.289999991655350
0.680000007152557   0.170000001788139
0.769999980926514   0.029999999329448
0.939999997615814   0.019999999552965
0.969999969005585   0.049999997019768
0.519999980926514   0.199999988079071
0.579999983310699   0.170000001788139
0.719999969005585   0.179999992251396
0.680000007152557   0.209999993443489
0.529999971389771   0.239999994635582
0.429999977350235   0.239999994635582
0.439999997615814   0.239999994635582
0.539999961853027   0.239999994635582
0.639999985694885   0.219999998807907
0.649999976158142   0.199999988079071
0.629999995231628   0.119999997317791
0.649999976158142   0.039999999105930
0.680000007152557   0.000000000000000
0.779999971389771   0.000000000000000
0.789999961853027   0.079999998211861
0.699999988079071   0.170000001788139
0.709999978542328   0.099999994039536
0.829999983310699   0.019999999552965
0.870000004768372   0.039999999105930
0.699999988079071   0.129999995231628
0.550000011920929   0.170000001788139
0.469999998807907   0.199999988079071
0.489999979734421   0.219999998807907
0.599999964237213   0.199999988079071
0.639999985694885   0.170000001788139
0.639999985694885   0.099999994039536
0.629999995231628   0.059999998658895
0.620000004768372   0.049999997019768
0.620000004768372   0.109999999403954
0.719999969005585   0.089999996125698
0.799999952316284   0.170000001788139
0.620000004768372   0.340000003576279
0.620000004768372   0.299999982118607
0.819999992847443   0.239999994635582
1.029999971389771   0.179999992251396
0.949999988079071   0.129999995231628
0.799999952316284   0.000000000000000
0.819999992847443   0.000000000000000
0.909999966621399   0.000000000000000
0.939999997615814   0.000000000000000
0.819999992847443   0.000000000000000
0.659999966621399   0.029999999329448
0.569999992847443   0.059999998658895
0.550000011920929   0.129999995231628
0.529999971389771   0.199999988079071
0.519999980926514   0.229999989271164
0.579999983310699   0.140000000596046
0.649999976158142   0.019999999552965
0.669999957084656   0.029999999329448
0.699999988079071   0.079999998211861
0.740000009536743   0.109999999403954
0.829999983310699   0.140000000596046
0.519999980926514   0.239999994635582
0.419999986886978   0.259999990463257
0.550000011920929   0.269999980926514
0.789999961853027   0.269999980926514
0.949999988079071   0.289999991655350
1.039999961853027   0.229999989271164
1.100000023841858   0.070000000298023
0.930000007152557   0.000000000000000
0.810000002384186   0.000000000000000
0.799999952316284   0.000000000000000
0.849999964237213   0.000000000000000
0.870000004768372   0.000000000000000
0.750000000000000   0.000000000000000
0.649999976158142   0.000000000000000
0.560000002384186   0.070000000298023
0.479999989271164   0.229999989271164
0.489999979734421   0.259999990463257
0.569999992847443   0.179999992251396
0.709999978542328   0.000000000000000
0.779999971389771   0.000000000000000
0.759999990463257   0.000000000000000
0.729999959468842   0.089999996125698
0.759999990463257   0.140000000596046
0.750000000000000   0.209999993443489
0.509999990463257   0.199999988079071
0.569999992847443   0.149999991059303
0.819999992847443   0.149999991059303
1.009999990463257   0.250000000000000
0.959999978542328   0.329999983310699
0.939999997615814   0.289999991655350
1.250000000000000   0.119999997317791
1.250000000000000   0.109999999403954
1.039999961853027   0.089999996125698
0.789999961853027   0.000000000000000
0.669999957084656   0.000000000000000
0.709999978542328   0.029999999329448
0.779999971389771   0.049999997019768
0.779999971389771   0.000000000000000
0.719999969005585   0.000000000000000
0.599999964237213   0.109999999403954
0.500000000000000   0.239999994635582
0.519999980926514   0.259999990463257
0.620000004768372   0.109999999403954
0.669999957084656   0.000000000000000
0.699999988079071   0.000000000000000
0.680000007152557   0.000000000000000
0.639999985694885   0.129999995231628
0.680000007152557   0.229999989271164
0.639999985694885   0.289999991655350
0.569999992847443   0.189999997615814
0.769999980926514   0.089999996125698
1.120000004768372   0.079999998211861
1.169999957084656   0.179999992251396
0.979999959468842   0.269999980926514
0.909999966621399   0.269999980926514
1.189999938011169   0.209999993443489
0.719999969005585   0.199999988079071
0.579999983310699   0.049999997019768
0.750000000000000   0.089999996125698
1.110000014305115   0.159999996423721
1.279999971389771   0.219999998807907
1.120000004768372   0.239999994635582
0.810000002384186   0.199999988079071
0.589999973773956   0.119999997317791
0.529999971389771   0.159999996423721
0.589999973773956   0.159999996423721
0.709999978542328   0.109999999403954
0.729999959468842   0.109999999403954
0.659999966621399   0.159999996423721
0.589999973773956   0.209999993443489
0.629999995231628   0.140000000596046
0.669999957084656   0.000000000000000
0.629999995231628   0.000000000000000
0.500000000000000   0.000000000000000
0.449999988079071   0.049999997019768
0.479999989271164   0.239999994635582
0.519999980926514   0.370000004768372
0.519999980926514   0.299999982118607
0.599999964237213   0.149999991059303
0.909999966621399   0.029999999329448
1.179999947547913   0.039999999105930
1.230000019073486   0.109999999403954
1.069999933242798   0.149999991059303
0.989999949932098   0.119999997317791
0.810000002384186   0.250000000000000
0.859999954700470   0.009999999776483
0.909999966621399   0.000000000000000
0.769999980926514   0.029999999329448
0.699999988079071   0.099999994039536
0.889999985694885   0.199999988079071
1.169999957084656   0.269999980926514
1.230000019073486   0.269999980926514
0.889999985694885   0.259999990463257
0.519999980926514   0.209999993443489
0.379999995231628   0.159999996423721
0.419999986886978   0.179999992251396
0.529999971389771   0.199999988079071
0.629999995231628   0.189999997615814
0.639999985694885   0.189999997615814
0.669999957084656   0.140000000596046
0.729999959468842   0.000000000000000
0.740000009536743   0.000000000000000
0.579999983310699   0.000000000000000
0.419999986886978   0.000000000000000
0.399999976158142   0.140000000596046
0.500000000000000   0.239999994635582
0.550000011920929   0.349999994039536
0.479999989271164   0.250000000000000
0.569999992847443   0.089999996125698
0.859999954700470   0.000000000000000
1.139999985694885   0.000000000000000
1.220000028610229   0.000000000000000
1.189999938011169   0.000000000000000
1.149999976158142   0.000000000000000
1.199999928474426   0.140000000596046
1.370000004768372   0.289999991655350
1.429999947547913   0.399999976158142
1.199999928474426   0.449999988079071
0.489999979734421   0.000000000000000
0.569999992847443   0.000000000000000
0.769999980926514   0.000000000000000
0.870000004768372   0.049999997019768
0.789999961853027   0.059999998658895
0.659999966621399   0.089999996125698
0.750000000000000   0.170000001788139
0.949999988079071   0.259999990463257
0.989999949932098   0.289999991655350
0.829999983310699   0.259999990463257
0.560000002384186   0.189999997615814
0.370000004768372   0.109999999403954
0.319999992847443   0.109999999403954
0.409999996423721   0.179999992251396
0.509999990463257   0.209999993443489
0.579999983310699   0.189999997615814
0.669999957084656   0.109999999403954
0.759999990463257   0.000000000000000
0.799999952316284   0.000000000000000
0.669999957084656   0.000000000000000
0.579999983310699   0.140000000596046
0.569999992847443   0.189999997615814
0.589999973773956   0.189999997615814
0.589999973773956   0.259999990463257
0.639999985694885   0.159999996423721
0.599999964237213   0.049999997019768
0.759999990463257   0.000000000000000
1.019999980926514   0.000000000000000
1.189999938011169   0.000000000000000
1.269999980926514   0.000000000000000
1.250000000000000   0.029999999329448
1.230000019073486   0.170000001788139
1.240000009536743   0.329999983310699
1.159999966621399   0.419999986886978
0.959999978542328   0.370000004768372
0.810000002384186   0.099999994039536
0.729999959468842   0.000000000000000
0.719999969005585   0.000000000000000
0.789999961853027   0.059999998658895
0.810000002384186   0.099999994039536
0.779999971389771   0.049999997019768
0.699999988079071   0.000000000000000
0.669999957084656   0.009999999776483
0.639999985694885   0.189999997615814
0.699999988079071   0.259999990463257
0.680000007152557   0.250000000000000
0.569999992847443   0.179999992251396
0.379999995231628   0.099999994039536
0.310000002384186   0.089999996125698
0.359999984502792   0.140000000596046
0.539999961853027   0.170000001788139
0.669999957084656   0.140000000596046
0.699999988079071   0.079999998211861
0.680000007152557   0.019999999552965
0.839999973773956   0.019999999552965
0.969999969005585   0.129999995231628
0.969999969005585   0.179999992251396
0.839999973773956   0.189999997615814
0.680000007152557   0.159999996423721
0.599999964237213   0.099999994039536
0.909999966621399   0.070000000298023
0.810000002384186   0.029999999329448
0.789999961853027   0.000000000000000
0.959999978542328   0.000000000000000
1.189999938011169   0.000000000000000
1.279999971389771   0.089999996125698
1.259999990463257   0.170000001788139
1.220000028610229   0.229999989271164
1.149999976158142   0.299999982118607
1.069999933242798   0.269999980926514
1.039999961853027   0.070000000298023
1.009999990463257   0.000000000000000
0.919999957084656   0.000000000000000
0.819999992847443   0.070000000298023
0.799999952316284   0.089999996125698
0.799999952316284   0.079999998211861
0.789999961853027   0.000000000000000
0.719999969005585   0.000000000000000
0.529999971389771   0.000000000000000
0.439999997615814   0.079999998211861
0.459999978542328   0.219999998807907
0.560000002384186   0.259999990463257
0.560000002384186   0.219999998807907
0.419999986886978   0.170000001788139
0.349999994039536   0.089999996125698
0.399999976158142   0.109999999403954
0.620000004768372   0.119999997317791
0.779999971389771   0.109999999403954
0.699999988079071   0.119999997317791
0.680000007152557   0.099999994039536
0.879999995231628   0.149999991059303
1.269999980926514   0.149999991059303
1.299999952316284   0.149999991059303
1.079999923706055   0.179999992251396
0.729999959468842   0.170000001788139
0.479999989271164   0.000000000000000
0.979999959468842   0.079999998211861
0.930000007152557   0.070000000298023
0.899999976158142   0.039999999105930
0.979999959468842   0.079999998211861
1.149999976158142   0.140000000596046
1.240000009536743   0.219999998807907
1.230000019073486   0.259999990463257
1.179999947547913   0.229999989271164
1.149999976158142   0.029999999329448
1.139999985694885   0.000000000000000
1.139999985694885   0.000000000000000
1.139999985694885   0.000000000000000
1.029999971389771   0.019999999552965
0.879999995231628   0.070000000298023
0.789999961853027   0.059999998658895
0.779999971389771   0.049999997019768
0.769999980926514   0.009999999776483
0.680000007152557   0.000000000000000
0.449999988079071   0.000000000000000
0.319999992847443   0.029999999329448
0.399999976158142   0.179999992251396
0.550000011920929   0.250000000000000
0.599999964237213   0.239999994635582
0.489999979734421   0.170000001788139
0.389999985694885   0.099999994039536
0.459999978542328   0.099999994039536
0.649999976158142   0.119999997317791
0.709999978542328   0.140000000596046
0.589999973773956   0.189999997615814
0.579999983310699   0.189999997615814
0.909999966621399   0.189999997615814
1.350000023841858   0.149999991059303
1.449999928474426   0.140000000596046
1.259999990463257   0.179999992251396
0.839999973773956   0.209999993443489
0.299999982118607   0.039999999105930
0.819999992847443   0.099999994039536
0.819999992847443   0.099999994039536
0.899999976158142   0.089999996125698
1.029999971389771   0.099999994039536
1.139999985694885   0.170000001788139
1.189999938011169   0.259999990463257
1.220000028610229   0.269999980926514
1.279999971389771   0.079999998211861
1.370000004768372   0.000000000000000
1.220000028610229   0.000000000000000
1.079999923706055   0.000000000000000
1.129999995231628   0.009999999776483
1.039999961853027   0.049999997019768
0.889999985694885   0.029999999329448
0.729999959468842   0.000000000000000
0.680000007152557   0.029999999329448
0.669999957084656   0.079999998211861
0.649999976158142   0.029999999329448
0.529999971389771   0.029999999329448
0.429999977350235   0.089999996125698
0.500000000000000   0.159999996423721
0.629999995231628   0.229999989271164
0.649999976158142   0.229999989271164
0.560000002384186   0.149999991059303
0.500000000000000   0.070000000298023
0.539999961853027   0.089999996125698
0.569999992847443   0.159999996423721
0.539999961853027   0.219999998807907
0.399999976158142   0.250000000000000
0.479999989271164   0.229999989271164
0.930000007152557   0.170000001788139
1.309999942779541   0.159999996423721
1.469999909400940   0.170000001788139
1.429999947547913   0.199999988079071
0.909999966621399   0.299999982118607
0.000000000000000   0.239999994635582
0.669999957084656   0.099999994039536
0.639999985694885   0.089999996125698
0.689999997615814   0.109999999403954
0.879999995231628   0.119999997317791
1.129999995231628   0.129999995231628
1.360000014305115   0.119999997317791
1.409999966621399   0.079999998211861
1.409999966621399   0.000000000000000
1.269999980926514   0.000000000000000
1.000000000000000   0.000000000000000
0.849999964237213   0.109999999403954
0.879999995231628   0.140000000596046
0.879999995231628   0.079999998211861
0.769999980926514   0.029999999329448
0.689999997615814   0.049999997019768
0.589999973773956   0.089999996125698
0.539999961853027   0.129999995231628
0.589999973773956   0.089999996125698
0.569999992847443   0.049999997019768
0.589999973773956   0.049999997019768
0.629999995231628   0.140000000596046
0.689999997615814   0.199999988079071
0.699999988079071   0.159999996423721
0.689999997615814   0.029999999329448
0.680000007152557   0.000000000000000
0.610000014305115   0.059999998658895
0.509999990463257   0.209999993443489
0.399999976158142   0.280000001192093
0.329999983310699   0.269999980926514
0.529999971389771   0.199999988079071
0.959999978542328   0.140000000596046
1.319999933242798   0.149999991059303
1.509999990463257   0.189999997615814
1.409999966621399   0.269999980926514
0.639999985694885   0.429999977350235
0.000000000000000   0.349999994039536
0.669999957084656   0.059999998658895
0.560000002384186   0.079999998211861
0.560000002384186   0.119999997317791
0.779999971389771   0.109999999403954
1.110000014305115   0.039999999105930
1.379999995231628   0.000000000000000
1.389999985694885   0.000000000000000
1.269999980926514   0.019999999552965
1.000000000000000   0.109999999403954
0.750000000000000   0.140000000596046
0.620000004768372   0.159999996423721
0.629999995231628   0.149999991059303
0.729999959468842   0.109999999403954
0.740000009536743   0.149999991059303
0.689999997615814   0.159999996423721
0.560000002384186   0.159999996423721
0.489999979734421   0.129999995231628
0.550000011920929   0.059999998658895
0.669999957084656   0.000000000000000
0.740000009536743   0.000000000000000
0.680000007152557   0.109999999403954
0.639999985694885   0.129999995231628
0.699999988079071   0.019999999552965
0.799999952316284   0.000000000000000
0.829999983310699   0.000000000000000
0.709999978542328   0.019999999552965
0.529999971389771   0.209999993443489
0.379999995231628   0.269999980926514
0.439999997615814   0.229999989271164
0.729999959468842   0.109999999403954
1.139999985694885   0.079999998211861
1.370000004768372   0.140000000596046
1.469999909400940   0.199999988079071
1.199999928474426   0.329999983310699
0.259999990463257   0.500000000000000
0.669999957084656   0.079999998211861
0.620000004768372   0.109999999403954
0.789999961853027   0.079999998211861
1.069999933242798   0.019999999552965
1.279999971389771   0.019999999552965
1.240000009536743   0.109999999403954
1.009999990463257   0.229999989271164
0.799999952316284   0.229999989271164
0.579999983310699   0.199999988079071
0.519999980926514   0.140000000596046
0.589999973773956   0.129999995231628
0.759999990463257   0.140000000596046
0.829999983310699   0.189999997615814
0.759999990463257   0.199999988079071
0.569999992847443   0.199999988079071
0.509999990463257   0.129999995231628
0.569999992847443   0.049999997019768
0.699999988079071   0.019999999552965
0.719999969005585   0.070000000298023
0.629999995231628   0.089999996125698
0.550000011920929   0.000000000000000
0.659999966621399   0.000000000000000
0.810000002384186   0.000000000000000
0.870000004768372   0.000000000000000
0.779999971389771   0.070000000298023
0.639999985694885   0.179999992251396
0.519999980926514   0.189999997615814
0.649999976158142   0.059999998658895
0.949999988079071   0.000000000000000
1.149999976158142   0.009999999776483
1.240000009536743   0.149999991059303
1.199999928474426   0.219999998807907
0.729999959468842   0.359999984502792
0.000000000000000   0.469999998807907
0.959999978542328   0.049999997019768
0.879999995231628   0.079999998211861
0.949999988079071   0.059999998658895
1.049999952316284   0.070000000298023
1.079999923706055   0.129999995231628
1.000000000000000   0.229999989271164
0.839999973773956   0.310000002384186
0.719999969005585   0.299999982118607
0.599999964237213   0.229999989271164
0.599999964237213   0.159999996423721
0.740000009536743   0.129999995231628
0.839999973773956   0.170000001788139
0.899999976158142   0.179999992251396
0.799999952316284   0.170000001788139
0.689999997615814   0.149999991059303
0.589999973773956   0.140000000596046
0.599999964237213   0.159999996423721
0.629999995231628   0.159999996423721
0.599999964237213   0.179999992251396
0.519999980926514   0.119999997317791
0.489999979734421   0.000000000000000
0.569999992847443   0.000000000000000
0.740000009536743   0.000000000000000
0.839999973773956   0.000000000000000
0.769999980926514   0.129999995231628
0.629999995231628   0.209999993443489
0.620000004768372   0.119999997317791
0.839999973773956   0.000000000000000
1.000000000000000   0.000000000000000
0.989999949932098   0.000000000000000
0.889999985694885   0.189999997615814
0.810000002384186   0.299999982118607
0.259999990463257   0.409999996423721
0.000000000000000   0.269999980926514
1.189999938011169   0.070000000298023
1.110000014305115   0.109999999403954
0.959999978542328   0.149999991059303
0.889999985694885   0.199999988079071
0.909999966621399   0.239999994635582
0.859999954700470   0.280000001192093
0.859999954700470   0.280000001192093
0.839999973773956   0.229999989271164
0.829999983310699   0.209999993443489
0.879999995231628   0.189999997615814
0.819999992847443   0.219999998807907
0.779999971389771   0.199999988079071
0.759999990463257   0.140000000596046
0.769999980926514   0.119999997317791
0.689999997615814   0.170000001788139
0.599999964237213   0.250000000000000
0.560000002384186   0.280000001192093
0.489999979734421   0.269999980926514
0.449999988079071   0.209999993443489
0.449999988079071   0.140000000596046
0.469999998807907   0.129999995231628
0.589999973773956   0.089999996125698
0.649999976158142   0.129999995231628
0.589999973773956   0.229999989271164
0.529999971389771   0.229999989271164
0.629999995231628   0.089999996125698
0.779999971389771   0.000000000000000
0.919999957084656   0.000000000000000
0.909999966621399   0.000000000000000
0.799999952316284   0.129999995231628
0.560000002384186   0.299999982118607
0.419999986886978   0.189999997615814
1.090000033378601   0.209999993443489
0.979999959468842   0.229999989271164
0.909999966621399   0.219999998807907
0.979999959468842   0.199999988079071
1.069999933242798   0.209999993443489
1.100000023841858   0.239999994635582
1.059999942779541   0.239999994635582
0.959999978542328   0.219999998807907
0.870000004768372   0.219999998807907
0.779999971389771   0.250000000000000
0.649999976158142   0.250000000000000
0.659999966621399   0.170000001788139
0.789999961853027   0.099999994039536
0.810000002384186   0.129999995231628
0.639999985694885   0.250000000000000
0.489999979734421   0.329999983310699
0.449999988079071   0.329999983310699
0.479999989271164   0.269999980926514
0.469999998807907   0.299999982118607
0.419999986886978   0.329999983310699
0.459999978542328   0.289999991655350
0.429999977350235   0.239999994635582
0.429999977350235   0.179999992251396
0.479999989271164   0.119999997317791
0.639999985694885   0.079999998211861
0.779999971389771   0.059999998658895
0.939999997615814   0.000000000000000
1.100000023841858   0.000000000000000
0.969999969005585   0.000000000000000
0.810000002384186   0.009999999776483
0.439999997615814   0.039999999105930
1.009999990463257   0.299999982118607
0.989999949932098   0.299999982118607
1.090000033378601   0.219999998807907
1.240000009536743   0.149999991059303
1.319999933242798   0.170000001788139
1.240000009536743   0.219999998807907
1.069999933242798   0.239999994635582
0.909999966621399   0.219999998807907
0.829999983310699   0.229999989271164
0.759999990463257   0.269999980926514
0.659999966621399   0.299999982118607
0.680000007152557   0.250000000000000
0.839999973773956   0.109999999403954
0.949999988079071   0.000000000000000
0.810000002384186   0.119999997317791
0.610000014305115   0.250000000000000
0.469999998807907   0.319999992847443
0.469999998807907   0.329999983310699
0.479999989271164   0.349999994039536
0.459999978542328   0.370000004768372
0.489999979734421   0.299999982118607
0.469999998807907   0.189999997615814
0.560000002384186   0.000000000000000
0.599999964237213   0.000000000000000
0.659999966621399   0.079999998211861
0.799999952316284   0.109999999403954
1.069999933242798   0.000000000000000
1.319999933242798   0.000000000000000
1.159999966621399   0.000000000000000
1.029999971389771   0.000000000000000
0.939999997615814   0.349999994039536
0.969999969005585   0.349999994039536
1.199999928474426   0.280000001192093
1.469999909400940   0.199999988079071
1.379999995231628   0.219999998807907
1.159999966621399   0.269999980926514
0.959999978542328   0.269999980926514
0.889999985694885   0.209999993443489
0.889999985694885   0.159999996423721
0.849999964237213   0.239999994635582
0.759999990463257   0.319999992847443
0.729999959468842   0.289999991655350
0.839999973773956   0.129999995231628
1.009999990463257   0.000000000000000
0.930000007152557   0.000000000000000
0.769999980926514   0.119999997317791
0.589999973773956   0.250000000000000
0.500000000000000   0.299999982118607
0.599999964237213   0.269999980926514
0.659999966621399   0.259999990463257
0.639999985694885   0.199999988079071
0.629999995231628   0.089999996125698
0.649999976158142   0.000000000000000
0.659999966621399   0.000000000000000
0.709999978542328   0.059999998658895
0.799999952316284   0.179999992251396
1.100000023841858   0.070000000298023
1.309999942779541   0.000000000000000
1.289999961853027   0.000000000000000
1.100000023841858   0.000000000000000
0.859999954700470   0.370000004768372
0.839999973773956   0.409999996423721
1.110000014305115   0.359999984502792
1.329999923706055   0.310000002384186
1.199999928474426   0.319999992847443
1.000000000000000   0.340000003576279
0.829999983310699   0.340000003576279
0.849999964237213   0.250000000000000
0.939999997615814   0.159999996423721
0.939999997615814   0.189999997615814
0.810000002384186   0.269999980926514
0.669999957084656   0.289999991655350
0.729999959468842   0.179999992251396
0.919999957084656   0.049999997019768
1.000000000000000   0.019999999552965
0.870000004768372   0.099999994039536
0.699999988079071   0.170000001788139
0.629999995231628   0.179999992251396
0.779999971389771   0.149999991059303
0.959999978542328   0.099999994039536
0.919999957084656   0.089999996125698
0.789999961853027   0.079999998211861
0.740000009536743   0.000000000000000
0.729999959468842   0.000000000000000
0.799999952316284   0.049999997019768
0.829999983310699   0.229999989271164
1.009999990463257   0.219999998807907
1.199999928474426   0.039999999105930
1.179999947547913   0.000000000000000
0.919999957084656   0.000000000000000
1.059999942779541   0.229999989271164
0.969999969005585   0.329999983310699
1.100000023841858   0.349999994039536
1.209999918937683   0.340000003576279
1.049999952316284   0.359999984502792
0.859999954700470   0.379999995231628
0.799999952316284   0.370000004768372
0.839999973773956   0.299999982118607
0.939999997615814   0.179999992251396
0.909999966621399   0.109999999403954
0.729999959468842   0.159999996423721
0.579999983310699   0.199999988079071
0.610000014305115   0.219999998807907
0.779999971389771   0.250000000000000
0.919999957084656   0.199999988079071
0.839999973773956   0.179999992251396
0.709999978542328   0.129999995231628
0.709999978542328   0.089999996125698
0.930000007152557   0.049999997019768
1.159999966621399   0.059999998658895
1.139999985694885   0.119999997317791
0.949999988079071   0.179999992251396
0.769999980926514   0.170000001788139
0.750000000000000   0.079999998211861
0.810000002384186   0.049999997019768
0.789999961853027   0.199999988079071
0.779999971389771   0.349999994039536
0.810000002384186   0.269999980926514
0.629999995231628   0.000000000000000
1.110000014305115   0.039999999105930
1.139999985694885   0.189999997615814
1.169999957084656   0.289999991655350
1.169999957084656   0.319999992847443
1.049999952316284   0.329999983310699
0.949999988079071   0.329999983310699
0.879999995231628   0.310000002384186
0.889999985694885   0.280000001192093
0.919999957084656   0.179999992251396
0.839999973773956   0.109999999403954
0.680000007152557   0.079999998211861
0.599999964237213   0.140000000596046
0.610000014305115   0.259999990463257
0.659999966621399   0.329999983310699
0.709999978542328   0.310000002384186
0.709999978542328   0.219999998807907
0.680000007152557   0.109999999403954
0.729999959468842   0.070000000298023
0.919999957084656   0.079999998211861
1.179999947547913   0.099999994039536
1.279999971389771   0.140000000596046
1.039999961853027   0.219999998807907
0.799999952316284   0.259999990463257
0.799999952316284   0.189999997615814
0.779999971389771   0.149999991059303
0.639999985694885   0.259999990463257
0.560000002384186   0.370000004768372
0.509999990463257   0.340000003576279
0.209999993443489   0.000000000000000
1.100000023841858   0.109999999403954
1.179999947547913   0.189999997615814
1.179999947547913   0.289999991655350
1.139999985694885   0.319999992847443
1.079999923706055   0.289999991655350
1.059999942779541   0.219999998807907
1.019999980926514   0.170000001788139
0.979999959468842   0.170000001788139
0.939999997615814   0.159999996423721
0.839999973773956   0.129999995231628
0.759999990463257   0.079999998211861
0.729999959468842   0.099999994039536
0.689999997615814   0.219999998807907
0.579999983310699   0.319999992847443
0.569999992847443   0.310000002384186
0.610000014305115   0.179999992251396
0.680000007152557   0.079999998211861
0.719999969005585   0.039999999105930
0.789999961853027   0.070000000298023
0.959999978542328   0.099999994039536
1.250000000000000   0.079999998211861
1.209999918937683   0.140000000596046
0.930000007152557   0.280000001192093
0.849999964237213   0.349999994039536
0.719999969005585   0.340000003576279
0.579999983310699   0.299999982118607
0.539999961853027   0.299999982118607
0.370000004768372   0.280000001192093
1.189999938011169   0.280000001192093
1.149999976158142   0.359999984502792
1.100000023841858   0.359999984502792
1.079999923706055   0.269999980926514
1.159999966621399   0.109999999403954
1.209999918937683   0.000000000000000
1.129999995231628   0.049999997019768
1.009999990463257   0.140000000596046
0.919999957084656   0.179999992251396
0.899999976158142   0.129999995231628
0.899999976158142   0.089999996125698
0.769999980926514   0.140000000596046
0.629999995231628   0.189999997615814
0.629999995231628   0.179999992251396
0.750000000000000   0.109999999403954
0.799999952316284   0.070000000298023
0.750000000000000   0.009999999776483
0.649999976158142   0.000000000000000
0.769999980926514   0.000000000000000
1.009999990463257   0.000000000000000
1.299999952316284   0.079999998211861
1.179999947547913   0.280000001192093
0.969999969005585   0.419999986886978
0.699999988079071   0.459999978542328
0.699999988079071   0.289999991655350
0.550000011920929   0.199999988079071
0.000000000000000   0.229999989271164
0.959999978542328   0.449999988079071
1.039999961853027   0.409999996423721
1.059999942779541   0.299999982118607
1.179999947547913   0.089999996125698
1.299999952316284   0.000000000000000
1.240000009536743   0.019999999552965
1.079999923706055   0.170000001788139
1.039999961853027   0.199999988079071
1.049999952316284   0.140000000596046
0.959999978542328   0.079999998211861
0.829999983310699   0.070000000298023
0.789999961853027   0.070000000298023
0.879999995231628   0.070000000298023
1.049999952316284   0.059999998658895
1.079999923706055   0.070000000298023
0.879999995231628   0.049999997019768
0.649999976158142   0.000000000000000
0.699999988079071   0.000000000000000
0.959999978542328   0.000000000000000
1.240000009536743   0.119999997317791
1.299999952316284   0.319999992847443
0.930000007152557   0.479999989271164
0.709999978542328   0.449999988079071
0.729999959468842   0.229999989271164
0.159999996423721   0.149999991059303
0.649999976158142   0.459999978542328
0.819999992847443   0.399999976158142
1.019999980926514   0.310000002384186
1.179999947547913   0.159999996423721
1.250000000000000   0.070000000298023
1.230000019073486   0.089999996125698
1.120000004768372   0.179999992251396
1.090000033378601   0.199999988079071
1.049999952316284   0.159999996423721
0.969999969005585   0.099999994039536
0.889999985694885   0.059999998658895
0.919999957084656   0.059999998658895
1.129999995231628   0.049999997019768
1.299999952316284   0.089999996125698
1.259999990463257   0.140000000596046
0.979999959468842   0.159999996423721
0.779999971389771   0.129999995231628
0.849999964237213   0.089999996125698
1.090000033378601   0.109999999403954
1.269999980926514   0.229999989271164
1.250000000000000   0.370000004768372
0.789999961853027   0.519999980926514
0.560000002384186   0.399999976158142
0.500000000000000   0.029999999329448
0.000000000000000   0.000000000000000
0.959999978542328   0.299999982118607
1.120000004768372   0.299999982118607
1.240000009536743   0.219999998807907
1.329999923706055   0.129999995231628
1.230000019073486   0.140000000596046
1.079999923706055   0.199999988079071
1.049999952316284   0.209999993443489
1.000000000000000   0.189999997615814
0.959999978542328   0.140000000596046
0.909999966621399   0.119999997317791
1.009999990463257   0.109999999403954
1.269999980926514   0.109999999403954
1.360000014305115   0.159999996423721
1.250000000000000   0.229999989271164
1.009999990463257   0.269999980926514
0.939999997615814   0.269999980926514
1.120000004768372   0.199999988079071
1.329999923706055   0.179999992251396
1.269999980926514   0.280000001192093
0.939999997615814   0.409999996423721
0.389999985694885   0.529999971389771
0.000000000000000   0.389999985694885
0.219999998807907   0.000000000000000
1.240000009536743   0.299999982118607
1.220000028610229   0.299999982118607
1.299999952316284   0.199999988079071
1.199999928474426   0.159999996423721
1.090000033378601   0.189999997615814
1.069999933242798   0.209999993443489
1.059999942779541   0.199999988079071
1.039999961853027   0.189999997615814
1.039999961853027   0.170000001788139
1.090000033378601   0.170000001788139
1.209999918937683   0.189999997615814
1.189999938011169   0.239999994635582
1.000000000000000   0.340000003576279
0.849999964237213   0.379999995231628
1.029999971389771   0.349999994039536
1.230000019073486   0.269999980926514
1.240000009536743   0.259999990463257
0.969999969005585   0.289999991655350
0.409999996423721   0.409999996423721
0.000000000000000   0.419999986886978
0.000000000000000   0.000000000000000
1.069999933242798   0.379999995231628
1.299999952316284   0.269999980926514
1.250000000000000   0.189999997615814
1.100000023841858   0.189999997615814
1.029999971389771   0.219999998807907
0.959999978542328   0.229999989271164
0.969999969005585   0.219999998807907
1.129999995231628   0.209999993443489
1.090000033378601   0.229999989271164
1.079999923706055   0.259999990463257
0.919999957084656   0.329999983310699
0.649999976158142   0.409999996423721
0.419999986886978   0.459999978542328
0.579999983310699   0.449999988079071
0.709999978542328   0.429999977350235
0.649999976158142   0.389999985694885
0.449999988079071   0.310000002384186
0.170000001788139   0.149999991059303
0.239999994635582   0.000000000000000
1.189999938011169   0.349999994039536
1.240000009536743   0.280000001192093
0.680000007152557   0.379999995231628
0.689999997615814   0.269999980926514
0.729999959468842   0.129999995231628
0.649999976158142   0.199999988079071
0.919999957084656   0.219999998807907
0.879999995231628   0.280000001192093
0.859999954700470   0.299999982118607
0.750000000000000   0.289999991655350
0.409999996423721   0.259999990463257
0.229999989271164   0.219999998807907
0.209999993443489   0.329999983310699
0.059999998658895   0.469999998807907
0.089999996125698   0.409999996423721
0.140000000596046   0.179999992251396
0.189999997615814   0.000000000000000
0.839999973773956   0.319999992847443
0.689999997615814   0.199999988079071
0.680000007152557   0.140000000596046
0.589999973773956   0.000000000000000
0.469999998807907   0.049999997019768
0.649999976158142   0.170000001788139
0.469999998807907   0.269999980926514
0.500000000000000   0.239999994635582
0.449999988079071   0.189999997615814
0.259999990463257   0.009999999776483
0.089999996125698   0.000000000000000
0.000000000000000   0.000000000000000
0.029999999329448   0.149999991059303
0.029999999329448   0.250000000000000
0.849999964237213   0.199999988079071
0.750000000000000   0.140000000596046
0.479999989271164   0.039999999105930
0.239999994635582   0.079999998211861
0.000000000000000   0.149999991059303
0.129999995231628   0.429999977350235
0.170000001788139   0.459999978542328
0.029999999329448   0.399999976158142
0.000000000000000   0.349999994039536
0.959999978542328   0.469999998807907
1.019999980926514   0.509999990463257
0.779999971389771   0.529999971389771
0.550000011920929   0.399999976158142
0.409999996423721   0.000000000000000
0.389999985694885   0.000000000000000
0.479999989271164   0.000000000000000
0.489999979734421   0.159999996423721
0.740000009536743   0.000000000000000
0.949999988079071   0.000000000000000
1.029999971389771   0.000000000000000
0.939999997615814   0.000000000000000
0.839999973773956   0.000000000000000
0.779999971389771   0.079999998211861
0.769999980926514   0.089999996125698
0.799999952316284   0.049999997019768
0.719999969005585   0.550000011920929
0.659999966621399   0.599999964237213
0.500000000000000   0.560000002384186
0.449999988079071   0.319999992847443
0.439999997615814   0.000000000000000
0.419999986886978   0.019999999552965
0.469999998807907   0.089999996125698
0.509999990463257   0.189999997615814
0.599999964237213   0.140000000596046
0.849999964237213   0.000000000000000
0.949999988079071   0.000000000000000
0.849999964237213   0.000000000000000
0.740000009536743   0.000000000000000
0.639999985694885   0.149999991059303
0.599999964237213   0.239999994635582
0.709999978542328   0.250000000000000
0.789999961853027   0.250000000000000
0.909999966621399   0.239999994635582
0.740000009536743   0.399999976158142
0.689999997615814   0.459999978542328
0.689999997615814   0.479999989271164
0.639999985694885   0.389999985694885
0.669999957084656   0.219999998807907
0.709999978542328   0.109999999403954
0.699999988079071   0.099999994039536
0.649999976158142   0.039999999105930
0.550000011920929   0.119999997317791
0.579999983310699   0.209999993443489
0.750000000000000   0.119999997317791
0.779999971389771   0.079999998211861
0.659999966621399   0.099999994039536
0.519999980926514   0.179999992251396
0.529999971389771   0.229999989271164
0.799999952316284   0.189999997615814
0.959999978542328   0.170000001788139
0.919999957084656   0.140000000596046
0.789999961853027   0.159999996423721
0.759999990463257   0.140000000596046
0.789999961853027   0.099999994039536
0.740000009536743   0.250000000000000
0.620000004768372   0.329999983310699
0.689999997615814   0.329999983310699
0.750000000000000   0.299999982118607
0.810000002384186   0.229999989271164
0.859999954700470   0.140000000596046
0.879999995231628   0.079999998211861
0.839999973773956   0.089999996125698
0.740000009536743   0.029999999329448
0.610000014305115   0.039999999105930
0.669999957084656   0.109999999403954
0.759999990463257   0.170000001788139
0.680000007152557   0.229999989271164
0.550000011920929   0.250000000000000
0.409999996423721   0.259999990463257
0.539999961853027   0.199999988079071
0.969999969005585   0.089999996125698
1.110000014305115   0.059999998658895
0.989999949932098   0.059999998658895
0.729999959468842   0.099999994039536
0.659999966621399   0.119999997317791
0.689999997615814   0.109999999403954
0.669999957084656   0.129999995231628
0.639999985694885   0.170000001788139
0.629999995231628   0.189999997615814
0.709999978542328   0.189999997615814
0.779999971389771   0.170000001788139
0.819999992847443   0.109999999403954
0.889999985694885   0.059999998658895
0.909999966621399   0.049999997019768
0.849999964237213   0.059999998658895
0.759999990463257   0.049999997019768
0.709999978542328   0.000000000000000
0.779999971389771   0.000000000000000
0.879999995231628   0.079999998211861
0.789999961853027   0.159999996423721
0.599999964237213   0.199999988079071
0.489999979734421   0.159999996423721
0.560000002384186   0.109999999403954
0.799999952316284   0.119999997317791
1.059999942779541   0.049999997019768
1.019999980926514   0.000000000000000
0.799999952316284   0.000000000000000
0.620000004768372   0.039999999105930
0.569999992847443   0.079999998211861
0.599999964237213   0.099999994039536
0.669999957084656   0.109999999403954
0.649999976158142   0.039999999105930
0.680000007152557   0.079999998211861
0.719999969005585   0.119999997317791
0.729999959468842   0.129999995231628
0.759999990463257   0.059999998658895
0.810000002384186   0.009999999776483
0.839999973773956   0.019999999552965
0.829999983310699   0.049999997019768
0.740000009536743   0.049999997019768
0.750000000000000   0.000000000000000
0.909999966621399   0.000000000000000
0.979999959468842   0.000000000000000
0.879999995231628   0.039999999105930
0.689999997615814   0.059999998658895
0.529999971389771   0.019999999552965
0.509999990463257   0.039999999105930
0.639999985694885   0.149999991059303
0.930000007152557   0.099999994039536
1.069999933242798   0.000000000000000
0.939999997615814   0.000000000000000
0.759999990463257   0.000000000000000
0.550000011920929   0.000000000000000
0.489999979734421   0.099999994039536
0.599999964237213   0.149999991059303
0.819999992847443   0.109999999403954
1.029999971389771   0.119999997317791
0.729999959468842   0.000000000000000
0.740000009536743   0.009999999776483
0.719999969005585   0.140000000596046
0.680000007152557   0.159999996423721
0.680000007152557   0.059999998658895
0.740000009536743   0.000000000000000
0.740000009536743   0.000000000000000
0.699999988079071   0.079999998211861
0.620000004768372   0.129999995231628
0.659999966621399   0.089999996125698
0.839999973773956   0.000000000000000
0.919999957084656   0.000000000000000
0.879999995231628   0.000000000000000
0.709999978542328   0.000000000000000
0.539999961853027   0.000000000000000
0.489999979734421   0.000000000000000
0.569999992847443   0.149999991059303
0.779999971389771   0.179999992251396
1.009999990463257   0.009999999776483
1.079999923706055   0.000000000000000
0.939999997615814   0.000000000000000
0.599999964237213   0.000000000000000
0.459999978542328   0.119999997317791
0.539999961853027   0.179999992251396
0.759999990463257   0.149999991059303
0.989999949932098   0.129999995231628
1.129999995231628   0.209999993443489
0.829999983310699   0.000000000000000
0.769999980926514   0.029999999329448
0.649999976158142   0.189999997615814
0.569999992847443   0.219999998807907
0.659999966621399   0.059999998658895
0.750000000000000   0.000000000000000
0.709999978542328   0.000000000000000
0.519999980926514   0.119999997317791
0.299999982118607   0.239999994635582
0.319999992847443   0.229999989271164
0.479999989271164   0.089999996125698
0.639999985694885   0.000000000000000
0.699999988079071   0.000000000000000
0.680000007152557   0.000000000000000
0.579999983310699   0.000000000000000
0.550000011920929   0.000000000000000
0.569999992847443   0.129999995231628
0.669999957084656   0.209999993443489
0.889999985694885   0.119999997317791
1.000000000000000   0.000000000000000
0.870000004768372   0.000000000000000
0.579999983310699   0.000000000000000
0.399999976158142   0.159999996423721
0.439999997615814   0.219999998807907
0.629999995231628   0.189999997615814
0.769999980926514   0.209999993443489
0.959999978542328   0.250000000000000
0.859999954700470   0.000000000000000
0.709999978542328   0.070000000298023
0.539999961853027   0.209999993443489
0.500000000000000   0.219999998807907
0.659999966621399   0.099999994039536
0.799999952316284   0.000000000000000
0.719999969005585   0.029999999329448
0.489999979734421   0.159999996423721
0.229999989271164   0.289999991655350
0.149999991059303   0.269999980926514
0.209999993443489   0.189999997615814
0.379999995231628   0.109999999403954
0.519999980926514   0.070000000298023
0.599999964237213   0.000000000000000
0.659999966621399   0.000000000000000
0.680000007152557   0.000000000000000
0.659999966621399   0.049999997019768
0.669999957084656   0.170000001788139
0.740000009536743   0.170000001788139
0.789999961853027   0.089999996125698
0.649999976158142   0.079999998211861
0.479999989271164   0.129999995231628
0.389999985694885   0.179999992251396
0.429999977350235   0.189999997615814
0.539999961853027   0.189999997615814
0.589999973773956   0.199999988079071
0.620000004768372   0.239999994635582
0.769999980926514   0.280000001192093
0.599999964237213   0.119999997317791
0.449999988079071   0.199999988079071
0.469999998807907   0.209999993443489
0.669999957084656   0.109999999403954
0.810000002384186   0.070000000298023
0.719999969005585   0.089999996125698
0.539999961853027   0.189999997615814
0.379999995231628   0.250000000000000
0.379999995231628   0.229999989271164
0.370000004768372   0.209999993443489
0.370000004768372   0.179999992251396
0.429999977350235   0.119999997317791
0.539999961853027   0.039999999105930
0.719999969005585   0.000000000000000
0.779999971389771   0.000000000000000
0.769999980926514   0.000000000000000
0.719999969005585   0.029999999329448
0.639999985694885   0.079999998211861
0.560000002384186   0.159999996423721
0.449999988079071   0.229999989271164
0.429999977350235   0.219999998807907
0.429999977350235   0.189999997615814
0.500000000000000   0.129999995231628
0.579999983310699   0.059999998658895
0.579999983310699   0.089999996125698
0.529999971389771   0.129999995231628
0.539999961853027   0.189999997615814
0.689999997615814   0.349999994039536
0.539999961853027   0.189999997615814
0.539999961853027   0.079999998211861
0.639999985694885   0.000000000000000
0.779999971389771   0.000000000000000
0.839999973773956   0.000000000000000
0.829999983310699   0.000000000000000
0.759999990463257   0.000000000000000
0.659999966621399   0.000000000000000
0.589999973773956   0.000000000000000
0.529999971389771   0.159999996423721
0.500000000000000   0.189999997615814
0.539999961853027   0.119999997317791
0.610000014305115   0.019999999552965
0.709999978542328   0.000000000000000
0.689999997615814   0.000000000000000
0.639999985694885   0.029999999329448
0.639999985694885   0.079999998211861
0.719999969005585   0.209999993443489
0.969999969005585   0.399999976158142
0.769999980926514   0.000000000000000
0.829999983310699   0.000000000000000
0.889999985694885   0.000000000000000
0.859999954700470   0.059999998658895
0.789999961853027   0.079999998211861
0.759999990463257   0.000000000000000
0.750000000000000   0.000000000000000
0.709999978542328   0.000000000000000
0.659999966621399   0.000000000000000
0.629999995231628   0.029999999329448
0.659999966621399   0.000000000000000
0.719999969005585   0.000000000000000
0.810000002384186   0.000000000000000
0.839999973773956   0.000000000000000
0.810000002384186   0.019999999552965
0.849999964237213   0.000000000000000
0.799999952316284   0.059999998658895
0.829999983310699   0.209999993443489
0.819999992847443   0.359999984502792
1.029999971389771   0.000000000000000
1.009999990463257   0.000000000000000
0.979999959468842   0.000000000000000
0.849999964237213   0.099999994039536
0.759999990463257   0.199999988079071
0.719999969005585   0.149999991059303
0.779999971389771   0.000000000000000
0.769999980926514   0.000000000000000
0.779999971389771   0.000000000000000
0.769999980926514   0.000000000000000
0.750000000000000   0.000000000000000
0.769999980926514   0.000000000000000
0.849999964237213   0.000000000000000
0.879999995231628   0.009999999776483
0.919999957084656   0.000000000000000
0.949999988079071   0.000000000000000
0.909999966621399   0.000000000000000
0.819999992847443   0.009999999776483
0.719999969005585   0.199999988079071
1.179999947547913   0.129999995231628
1.019999980926514   0.039999999105930
0.930000007152557   0.089999996125698
0.870000004768372   0.179999992251396
0.810000002384186   0.229999989271164
0.759999990463257   0.209999993443489
0.750000000000000   0.029999999329448
0.779999971389771   0.000000000000000
0.819999992847443   0.000000000000000
0.839999973773956   0.000000000000000
0.829999983310699   0.000000000000000
0.849999964237213   0.000000000000000
0.859999954700470   0.009999999776483
0.859999954700470   0.000000000000000
0.930000007152557   0.000000000000000
0.939999997615814   0.000000000000000
0.789999961853027   0.000000000000000
0.709999978542328   0.140000000596046
0.740000009536743   0.310000002384186
1.480000019073486   0.239999994635582
1.289999961853027   0.319999992847443
1.169999957084656   0.239999994635582
1.069999933242798   0.109999999403954
1.069999933242798   0.089999996125698
0.930000007152557   0.229999989271164
0.779999971389771   0.289999991655350
0.709999978542328   0.199999988079071
0.740000009536743   0.000000000000000
0.839999973773956   0.000000000000000
0.909999966621399   0.000000000000000
0.889999985694885   0.000000000000000
0.829999983310699   0.049999997019768
0.709999978542328   0.049999997019768
0.699999988079071   0.000000000000000
0.829999983310699   0.000000000000000
0.859999954700470   0.000000000000000
0.759999990463257   0.049999997019768
0.729999959468842   0.170000001788139
0.769999980926514   0.310000002384186
1.370000004768372   0.269999980926514
1.350000023841858   0.340000003576279
1.319999933242798   0.310000002384186
1.230000019073486   0.199999988079071
1.110000014305115   0.129999995231628
0.979999959468842   0.199999988079071
0.779999971389771   0.289999991655350
0.669999957084656   0.280000001192093
0.789999961853027   0.039999999105930
0.909999966621399   0.000000000000000
0.969999969005585   0.000000000000000
0.930000007152557   0.029999999329448
0.779999971389771   0.149999991059303
0.669999957084656   0.129999995231628
0.669999957084656   0.039999999105930
0.740000009536743   0.000000000000000
0.719999969005585   0.099999994039536
0.779999971389771   0.179999992251396
0.769999980926514   0.269999980926514
0.839999973773956   0.259999990463257
1.000000000000000   0.250000000000000
1.259999990463257   0.239999994635582
1.360000014305115   0.299999982118607
1.429999947547913   0.310000002384186
1.259999990463257   0.289999991655350
1.059999942779541   0.250000000000000
0.919999957084656   0.229999989271164
0.849999964237213   0.239999994635582
0.810000002384186   0.189999997615814
0.789999961853027   0.049999997019768
0.849999964237213   0.000000000000000
0.879999995231628   0.000000000000000
0.829999983310699   0.099999994039536
0.750000000000000   0.229999989271164
0.750000000000000   0.209999993443489
0.750000000000000   0.119999997317791
0.689999997615814   0.099999994039536
0.659999966621399   0.170000001788139
0.699999988079071   0.239999994635582
0.799999952316284   0.239999994635582
0.959999978542328   0.170000001788139
0.870000004768372   0.189999997615814
1.110000014305115   0.129999995231628
1.019999980926514   0.129999995231628
1.149999976158142   0.119999997317791
1.199999928474426   0.179999992251396
1.339999914169312   0.229999989271164
1.309999942779541   0.319999992847443
1.059999942779541   0.379999995231628
0.879999995231628   0.340000003576279
0.819999992847443   0.280000001192093
0.819999992847443   0.209999993443489
0.789999961853027   0.129999995231628
0.719999969005585   0.029999999329448
0.659999966621399   0.000000000000000
0.680000007152557   0.000000000000000
0.680000007152557   0.149999991059303
0.779999971389771   0.250000000000000
0.859999954700470   0.229999989271164
0.839999973773956   0.159999996423721
0.759999990463257   0.089999996125698
0.680000007152557   0.119999997317791
0.639999985694885   0.189999997615814
0.799999952316284   0.179999992251396
0.939999997615814   0.170000001788139
0.769999980926514   0.189999997615814
1.049999952316284   0.000000000000000
0.909999966621399   0.000000000000000
0.909999966621399   0.009999999776483
1.110000014305115   0.099999994039536
0.849999964237213   0.289999991655350
0.779999971389771   0.310000002384186
0.789999961853027   0.189999997615814
1.039999961853027   0.070000000298023
1.110000014305115   0.179999992251396
0.919999957084656   0.340000003576279
0.689999997615814   0.419999986886978
0.649999976158142   0.329999983310699
0.659999966621399   0.259999990463257
0.729999959468842   0.149999991059303
0.750000000000000   0.070000000298023
0.610000014305115   0.039999999105930
0.569999992847443   0.000000000000000
0.620000004768372   0.000000000000000
0.709999978542328   0.149999991059303
0.829999983310699   0.209999993443489
0.939999997615814   0.189999997615814
0.949999988079071   0.089999996125698
0.879999995231628   0.029999999329448
0.709999978542328   0.049999997019768
0.689999997615814   0.070000000298023
0.829999983310699   0.099999994039536
0.919999957084656   0.159999996423721
0.779999971389771   0.269999980926514
0.889999985694885   0.099999994039536
0.729999959468842   0.099999994039536
0.750000000000000   0.119999997317791
0.969999969005585   0.140000000596046
1.259999990463257   0.149999991059303
1.370000004768372   0.140000000596046
0.849999964237213   0.029999999329448
0.889999985694885   0.170000001788139
0.879999995231628   0.269999980926514
0.659999966621399   0.310000002384186
0.519999980926514   0.199999988079071
0.560000002384186   0.099999994039536
0.569999992847443   0.199999988079071
0.509999990463257   0.269999980926514
0.599999964237213   0.140000000596046
0.789999961853027   0.000000000000000
0.979999959468842   0.000000000000000
0.979999959468842   0.000000000000000
0.769999980926514   0.070000000298023
0.589999973773956   0.109999999403954
0.579999983310699   0.119999997317791
0.659999966621399   0.149999991059303
0.769999980926514   0.170000001788139
0.889999985694885   0.159999996423721
0.959999978542328   0.109999999403954
0.909999966621399   0.079999998211861
0.839999973773956   0.049999997019768
0.750000000000000   0.039999999105930
0.740000009536743   0.029999999329448
0.819999992847443   0.059999998658895
0.889999985694885   0.140000000596046
0.839999973773956   0.250000000000000
0.699999988079071   0.250000000000000
0.669999957084656   0.250000000000000
0.629999995231628   0.239999994635582
0.669999957084656   0.229999989271164
0.849999964237213   0.179999992251396
1.120000004768372   0.170000001788139
1.289999961853027   0.159999996423721
1.370000004768372   0.140000000596046
1.469999909400940   0.219999998807907
1.509999990463257   0.250000000000000
1.309999942779541   0.280000001192093
1.059999942779541   0.259999990463257
0.789999961853027   0.199999988079071
0.669999957084656   0.099999994039536
0.789999961853027   0.119999997317791
0.930000007152557   0.189999997615814
0.870000004768372   0.209999993443489
0.759999990463257   0.199999988079071
0.449999988079071   0.229999989271164
0.269999980926514   0.280000001192093
0.340000003576279   0.250000000000000
0.589999973773956   0.109999999403954
0.899999976158142   0.000000000000000
1.240000009536743   0.000000000000000
1.319999933242798   0.000000000000000
1.230000019073486   0.000000000000000
0.919999957084656   0.000000000000000
0.680000007152557   0.089999996125698
0.620000004768372   0.209999993443489
0.680000007152557   0.269999980926514
0.769999980926514   0.239999994635582
0.879999995231628   0.149999991059303
0.870000004768372   0.089999996125698
0.779999971389771   0.099999994039536
0.719999969005585   0.119999997317791
0.669999957084656   0.129999995231628
0.680000007152557   0.109999999403954
0.759999990463257   0.089999996125698
0.889999985694885   0.140000000596046
1.029999971389771   0.099999994039536
0.500000000000000   0.289999991655350
0.519999980926514   0.289999991655350
0.589999973773956   0.250000000000000
0.639999985694885   0.239999994635582
0.729999959468842   0.209999993443489
0.899999976158142   0.179999992251396
1.139999985694885   0.149999991059303
1.399999976158142   0.140000000596046
1.589999914169312   0.189999997615814
1.379999995231628   0.250000000000000
1.039999961853027   0.219999998807907
0.779999971389771   0.149999991059303
0.560000002384186   0.079999998211861
0.539999961853027   0.159999996423721
0.589999973773956   0.289999991655350
0.639999985694885   0.319999992847443
0.839999973773956   0.179999992251396
0.819999992847443   0.109999999403954
0.680000007152557   0.140000000596046
0.449999988079071   0.250000000000000
0.469999998807907   0.209999993443489
0.810000002384186   0.039999999105930
1.209999918937683   0.000000000000000
1.459999918937683   0.000000000000000
1.459999918937683   0.000000000000000
1.250000000000000   0.000000000000000
0.979999959468842   0.000000000000000
0.789999961853027   0.029999999329448
0.669999957084656   0.229999989271164
0.680000007152557   0.319999992847443
0.669999957084656   0.340000003576279
0.740000009536743   0.239999994635582
0.740000009536743   0.129999995231628
0.649999976158142   0.129999995231628
0.649999976158142   0.159999996423721
0.639999985694885   0.170000001788139
0.649999976158142   0.189999997615814
0.740000009536743   0.189999997615814
0.879999995231628   0.140000000596046
0.599999964237213   0.179999992251396
0.550000011920929   0.170000001788139
0.639999985694885   0.159999996423721
0.680000007152557   0.189999997615814
0.629999995231628   0.250000000000000
0.759999990463257   0.229999989271164
1.039999961853027   0.170000001788139
1.350000023841858   0.129999995231628
1.579999923706055   0.140000000596046
1.289999961853027   0.219999998807907
0.919999957084656   0.199999988079071
0.719999969005585   0.079999998211861
0.769999980926514   0.009999999776483
0.709999978542328   0.140000000596046
0.529999971389771   0.310000002384186
0.489999979734421   0.329999983310699
0.680000007152557   0.209999993443489
0.810000002384186   0.099999994039536
0.740000009536743   0.109999999403954
0.589999973773956   0.149999991059303
0.539999961853027   0.170000001788139
0.899999976158142   0.089999996125698
1.319999933242798   0.079999998211861
1.529999971389771   0.089999996125698
1.429999947547913   0.099999994039536
1.149999976158142   0.039999999105930
0.889999985694885   0.000000000000000
0.779999971389771   0.019999999552965
0.729999959468842   0.179999992251396
0.639999985694885   0.319999992847443
0.459999978542328   0.370000004768372
0.429999977350235   0.319999992847443
0.589999973773956   0.199999988079071
0.680000007152557   0.119999997317791
0.769999980926514   0.070000000298023
0.689999997615814   0.149999991059303
0.669999957084656   0.199999988079071
0.759999990463257   0.209999993443489
0.870000004768372   0.159999996423721
0.750000000000000   0.070000000298023
0.629999995231628   0.049999997019768
0.680000007152557   0.070000000298023
0.689999997615814   0.170000001788139
0.629999995231628   0.280000001192093
0.769999980926514   0.289999991655350
1.100000023841858   0.170000001788139
1.299999952316284   0.089999996125698
1.299999952316284   0.129999995231628
1.120000004768372   0.219999998807907
0.819999992847443   0.250000000000000
0.789999961853027   0.149999991059303
0.899999976158142   0.029999999329448
0.839999973773956   0.059999998658895
0.589999973773956   0.189999997615814
0.479999989271164   0.259999990463257
0.539999961853027   0.219999998807907
0.759999990463257   0.129999995231628
0.819999992847443   0.079999998211861
0.669999957084656   0.119999997317791
0.579999983310699   0.179999992251396
0.829999983310699   0.170000001788139
1.199999928474426   0.179999992251396
1.389999985694885   0.189999997615814
1.250000000000000   0.189999997615814
0.899999976158142   0.140000000596046
0.680000007152557   0.059999998658895
0.680000007152557   0.049999997019768
0.719999969005585   0.119999997317791
0.639999985694885   0.199999988079071
0.449999988079071   0.259999990463257
0.439999997615814   0.239999994635582
0.669999957084656   0.170000001788139
0.930000007152557   0.089999996125698
0.959999978542328   0.029999999329448
0.829999983310699   0.070000000298023
0.769999980926514   0.129999995231628
0.799999952316284   0.189999997615814
0.829999983310699   0.179999992251396
0.959999978542328   0.000000000000000
0.769999980926514   0.000000000000000
0.729999959468842   0.079999998211861
0.750000000000000   0.179999992251396
0.779999971389771   0.259999990463257
0.939999997615814   0.250000000000000
1.220000028610229   0.140000000596046
1.240000009536743   0.109999999403954
1.079999923706055   0.159999996423721
0.849999964237213   0.250000000000000
0.719999969005585   0.269999980926514
0.759999990463257   0.199999988079071
0.909999966621399   0.059999998658895
0.930000007152557   0.000000000000000
0.759999990463257   0.039999999105930
0.560000002384186   0.170000001788139
0.519999980926514   0.209999993443489
0.659999966621399   0.170000001788139
0.799999952316284   0.109999999403954
0.779999971389771   0.140000000596046
0.659999966621399   0.199999988079071
0.680000007152557   0.229999989271164
0.799999952316284   0.250000000000000
0.919999957084656   0.239999994635582
0.810000002384186   0.209999993443489
0.569999992847443   0.189999997615814
0.479999989271164   0.170000001788139
0.550000011920929   0.179999992251396
0.680000007152557   0.070000000298023
0.699999988079071   0.009999999776483
0.649999976158142   0.009999999776483
0.659999966621399   0.089999996125698
0.839999973773956   0.140000000596046
1.049999952316284   0.119999997317791
1.049999952316284   0.070000000298023
0.949999988079071   0.029999999329448
0.859999954700470   0.019999999552965
0.819999992847443   0.109999999403954
0.750000000000000   0.199999988079071
1.169999957084656   0.000000000000000
0.959999978542328   0.000000000000000
0.859999954700470   0.109999999403954
0.870000004768372   0.189999997615814
1.039999961853027   0.179999992251396
1.240000009536743   0.140000000596046
1.329999923706055   0.119999997317791
1.209999918937683   0.170000001788139
1.039999961853027   0.219999998807907
0.839999973773956   0.239999994635582
0.709999978542328   0.250000000000000
0.729999959468842   0.209999993443489
0.839999973773956   0.099999994039536
0.919999957084656   0.000000000000000
0.859999954700470   0.000000000000000
0.719999969005585   0.049999997019768
0.610000014305115   0.140000000596046
0.599999964237213   0.159999996423721
0.729999959468842   0.140000000596046
0.819999992847443   0.140000000596046
0.740000009536743   0.209999993443489
0.479999989271164   0.280000001192093
0.399999976158142   0.189999997615814
0.399999976158142   0.109999999403954
0.359999984502792   0.059999998658895
0.329999983310699   0.170000001788139
0.379999995231628   0.239999994635582
0.479999989271164   0.209999993443489
0.649999976158142   0.079999998211861
0.810000002384186   0.000000000000000
0.899999976158142   0.000000000000000
0.930000007152557   0.000000000000000
0.930000007152557   0.109999999403954
0.919999957084656   0.219999998807907
1.009999990463257   0.119999997317791
0.989999949932098   0.000000000000000
0.889999985694885   0.000000000000000
0.759999990463257   0.000000000000000
0.659999966621399   0.170000001788139
1.279999971389771   0.000000000000000
1.120000004768372   0.000000000000000
1.059999942779541   0.099999994039536
1.169999957084656   0.109999999403954
1.329999923706055   0.099999994039536
1.439999938011169   0.099999994039536
1.500000000000000   0.140000000596046
1.220000028610229   0.250000000000000
1.110000014305115   0.269999980926514
0.989999949932098   0.239999994635582
0.829999983310699   0.219999998807907
0.719999969005585   0.219999998807907
0.759999990463257   0.149999991059303
0.870000004768372   0.039999999105930
0.879999995231628   0.000000000000000
0.779999971389771   0.000000000000000
0.639999985694885   0.079999998211861
0.560000002384186   0.129999995231628
0.639999985694885   0.119999997317791
0.789999961853027   0.099999994039536
0.829999983310699   0.129999995231628
0.659999966621399   0.140000000596046
0.469999998807907   0.099999994039536
0.409999996423721   0.059999998658895
0.429999977350235   0.000000000000000
0.419999986886978   0.149999991059303
0.449999988079071   0.199999988079071
0.539999961853027   0.170000001788139
0.729999959468842   0.079999998211861
0.930000007152557   0.000000000000000
1.039999961853027   0.000000000000000
1.000000000000000   0.000000000000000
0.909999966621399   0.059999998658895
0.829999983310699   0.140000000596046
0.899999976158142   0.119999997317791
0.979999959468842   0.009999999776483
0.879999995231628   0.000000000000000
0.599999964237213   0.009999999776483
0.429999977350235   0.199999988079071
1.199999928474426   0.039999999105930
1.220000028610229   0.049999997019768
1.350000023841858   0.049999997019768
1.500000000000000   0.079999998211861
1.659999966621399   0.149999991059303
1.490000009536743   0.259999990463257
1.169999957084656   0.329999983310699
1.120000004768372   0.289999991655350
1.129999995231628   0.209999993443489
0.959999978542328   0.199999988079071
0.750000000000000   0.229999989271164
0.709999978542328   0.189999997615814
0.789999961853027   0.089999996125698
0.870000004768372   0.000000000000000
0.779999971389771   0.009999999776483
0.620000004768372   0.099999994039536
0.509999990463257   0.140000000596046
0.560000002384186   0.099999994039536
0.689999997615814   0.029999999329448
0.769999980926514   0.000000000000000
0.769999980926514   0.009999999776483
0.709999978542328   0.119999997317791
0.639999985694885   0.179999992251396
0.589999973773956   0.179999992251396
0.560000002384186   0.179999992251396
0.610000014305115   0.119999997317791
0.759999990463257   0.059999998658895
0.870000004768372   0.079999998211861
0.979999959468842   0.089999996125698
0.959999978542328   0.079999998211861
0.899999976158142   0.049999997019768
0.779999971389771   0.019999999552965
0.759999990463257   0.039999999105930
0.870000004768372   0.089999996125698
0.919999957084656   0.089999996125698
0.899999976158142   0.049999997019768
0.519999980926514   0.119999997317791
0.059999998658895   0.259999990463257
1.139999985694885   0.089999996125698
1.209999918937683   0.039999999105930
1.319999933242798   0.039999999105930
1.490000009536743   0.119999997317791
1.569999933242798   0.250000000000000
1.399999976158142   0.349999994039536
1.129999995231628   0.329999983310699
1.039999961853027   0.239999994635582
1.039999961853027   0.140000000596046
0.989999949932098   0.140000000596046
0.799999952316284   0.219999998807907
0.699999988079071   0.219999998807907
0.779999971389771   0.119999997317791
0.819999992847443   0.000000000000000
0.810000002384186   0.000000000000000
0.740000009536743   0.059999998658895
0.669999957084656   0.129999995231628
0.579999983310699   0.140000000596046
0.550000011920929   0.099999994039536
0.589999973773956   0.029999999329448
0.689999997615814   0.039999999105930
0.759999990463257   0.159999996423721
0.839999973773956   0.219999998807907
0.729999959468842   0.219999998807907
0.629999995231628   0.199999988079071
0.699999988079071   0.079999998211861
0.849999964237213   0.029999999329448
0.859999954700470   0.109999999403954
0.769999980926514   0.189999997615814
0.699999988079071   0.189999997615814
0.669999957084656   0.099999994039536
0.639999985694885   0.000000000000000
0.829999983310699   0.000000000000000
0.909999966621399   0.109999999403954
0.909999966621399   0.219999998807907
0.769999980926514   0.310000002384186
0.379999995231628   0.439999997615814
1.059999942779541   0.039999999105930
1.299999952316284   0.000000000000000
1.439999938011169   0.159999996423721
1.509999990463257   0.310000002384186
1.439999938011169   0.340000003576279
1.149999976158142   0.229999989271164
0.989999949932098   0.039999999105930
0.949999988079071   0.000000000000000
0.889999985694885   0.019999999552965
0.789999961853027   0.179999992251396
0.759999990463257   0.250000000000000
0.799999952316284   0.179999992251396
0.799999952316284   0.039999999105930
0.859999954700470   0.000000000000000
0.889999985694885   0.000000000000000
0.909999966621399   0.119999997317791
0.719999969005585   0.209999993443489
0.519999980926514   0.250000000000000
0.449999988079071   0.229999989271164
0.539999961853027   0.209999993443489
0.729999959468842   0.179999992251396
0.819999992847443   0.159999996423721
0.729999959468842   0.159999996423721
0.659999966621399   0.140000000596046
0.759999990463257   0.099999994039536
0.810000002384186   0.109999999403954
0.779999971389771   0.170000001788139
0.519999980926514   0.229999989271164
0.359999984502792   0.229999989271164
0.409999996423721   0.070000000298023
0.669999957084656   0.000000000000000
0.879999995231628   0.049999997019768
0.949999988079071   0.219999998807907
0.759999990463257   0.379999995231628
0.489999979734421   0.519999980926514
1.019999980926514   0.009999999776483
1.370000004768372   0.000000000000000
1.679999947547913   0.119999997317791
1.759999990463257   0.269999980926514
1.500000000000000   0.280000001192093
1.139999985694885   0.109999999403954
0.919999957084656   0.000000000000000
0.789999961853027   0.000000000000000
0.759999990463257   0.000000000000000
0.729999959468842   0.179999992251396
0.789999961853027   0.269999980926514
0.819999992847443   0.209999993443489
0.759999990463257   0.070000000298023
0.799999952316284   0.000000000000000
0.849999964237213   0.000000000000000
0.909999966621399   0.109999999403954
0.779999971389771   0.239999994635582
0.579999983310699   0.310000002384186
0.439999997615814   0.319999992847443
0.509999990463257   0.269999980926514
0.729999959468842   0.159999996423721
0.769999980926514   0.039999999105930
0.680000007152557   0.029999999329448
0.680000007152557   0.039999999105930
0.779999971389771   0.059999998658895
0.799999952316284   0.129999995231628
0.659999966621399   0.199999988079071
0.340000003576279   0.250000000000000
0.219999998807907   0.119999997317791
0.429999977350235   0.000000000000000
0.709999978542328   0.000000000000000
0.879999995231628   0.109999999403954
0.909999966621399   0.310000002384186
0.509999990463257   0.519999980926514
0.059999998658895   0.620000004768372
1.009999990463257   0.009999999776483
1.439999938011169   0.000000000000000
1.829999923706055   0.049999997019768
1.879999995231628   0.179999992251396
1.459999918937683   0.250000000000000
1.059999942779541   0.079999998211861
0.829999983310699   0.000000000000000
0.689999997615814   0.000000000000000
0.659999966621399   0.029999999329448
0.689999997615814   0.199999988079071
0.709999978542328   0.269999980926514
0.709999978542328   0.209999993443489
0.629999995231628   0.059999998658895
0.589999973773956   0.000000000000000
0.659999966621399   0.000000000000000
0.740000009536743   0.070000000298023
0.769999980926514   0.189999997615814
0.680000007152557   0.229999989271164
0.599999964237213   0.219999998807907
0.620000004768372   0.149999991059303
0.680000007152557   0.079999998211861
0.669999957084656   0.049999997019768
0.649999976158142   0.009999999776483
0.699999988079071   0.000000000000000
0.810000002384186   0.000000000000000
0.799999952316284   0.049999997019768
0.629999995231628   0.179999992251396
0.449999988079071   0.199999988079071
0.469999998807907   0.089999996125698
0.649999976158142   0.000000000000000
0.789999961853027   0.000000000000000
0.810000002384186   0.019999999552965
0.779999971389771   0.299999982118607
0.539999961853027   0.429999977350235
1.389999985694885   0.000000000000000
1.579999923706055   0.079999998211861
1.610000014305115   0.189999997615814
1.370000004768372   0.239999994635582
0.839999973773956   0.189999997615814
0.639999985694885   0.049999997019768
0.620000004768372   0.059999998658895
0.649999976158142   0.129999995231628
0.680000007152557   0.189999997615814
0.659999966621399   0.199999988079071
0.560000002384186   0.119999997317791
0.500000000000000   0.000000000000000
0.469999998807907   0.000000000000000
0.539999961853027   0.000000000000000
0.629999995231628   0.029999999329448
0.729999959468842   0.039999999105930
0.810000002384186   0.000000000000000
0.769999980926514   0.000000000000000
0.740000009536743   0.000000000000000
0.719999969005585   0.000000000000000
0.659999966621399   0.119999997317791
0.639999985694885   0.129999995231628
0.740000009536743   0.000000000000000
0.859999954700470   0.000000000000000
0.799999952316284   0.000000000000000
0.639999985694885   0.059999998658895
0.539999961853027   0.199999988079071
0.649999976158142   0.170000001788139
0.799999952316284   0.029999999329448
0.849999964237213   0.000000000000000
0.799999952316284   0.000000000000000
0.699999988079071   0.140000000596046
0.649999976158142   0.189999997615814
1.139999985694885   0.129999995231628
1.269999980926514   0.179999992251396
1.309999942779541   0.219999998807907
1.110000014305115   0.250000000000000
0.709999978542328   0.239999994635582
0.560000002384186   0.219999998807907
0.610000014305115   0.189999997615814
0.709999978542328   0.129999995231628
0.769999980926514   0.049999997019768
0.740000009536743   0.000000000000000
0.599999964237213   0.000000000000000
0.550000011920929   0.000000000000000
0.589999973773956   0.049999997019768
0.649999976158142   0.049999997019768
0.759999990463257   0.000000000000000
0.829999983310699   0.000000000000000
0.799999952316284   0.000000000000000
0.789999961853027   0.000000000000000
0.759999990463257   0.000000000000000
0.709999978542328   0.000000000000000
0.680000007152557   0.119999997317791
0.719999969005585   0.199999988079071
0.870000004768372   0.059999998658895
0.879999995231628   0.000000000000000
0.769999980926514   0.000000000000000
0.629999995231628   0.000000000000000
0.610000014305115   0.140000000596046
0.709999978542328   0.269999980926514
0.979999959468842   0.189999997615814
0.969999969005585   0.029999999329448
0.789999961853027   0.000000000000000
0.699999988079071   0.000000000000000
0.719999969005585   0.179999992251396
0.899999976158142   0.269999980926514
1.049999952316284   0.280000001192093
1.090000033378601   0.280000001192093
0.989999949932098   0.259999990463257
0.729999959468842   0.239999994635582
0.599999964237213   0.219999998807907
0.680000007152557   0.189999997615814
0.870000004768372   0.089999996125698
1.029999971389771   0.000000000000000
0.930000007152557   0.000000000000000
0.729999959468842   0.000000000000000
0.659999966621399   0.049999997019768
0.699999988079071   0.159999996423721
0.789999961853027   0.129999995231628
0.889999985694885   0.019999999552965
0.819999992847443   0.000000000000000
0.719999969005585   0.000000000000000
0.649999976158142   0.000000000000000
0.610000014305115   0.019999999552965
0.610000014305115   0.070000000298023
0.689999997615814   0.149999991059303
0.839999973773956   0.199999988079071
0.899999976158142   0.189999997615814
0.859999954700470   0.019999999552965
0.699999988079071   0.000000000000000
0.560000002384186   0.000000000000000
0.529999971389771   0.070000000298023
0.709999978542328   0.289999991655350
0.989999949932098   0.299999982118607
1.120000004768372   0.199999988079071
0.919999957084656   0.039999999105930
0.819999992847443   0.000000000000000
0.729999959468842   0.219999998807907
0.879999995231628   0.280000001192093
0.939999997615814   0.349999994039536
1.029999971389771   0.310000002384186
0.949999988079071   0.269999980926514
0.879999995231628   0.179999992251396
0.799999952316284   0.149999991059303
0.859999954700470   0.129999995231628
1.049999952316284   0.039999999105930
1.139999985694885   0.000000000000000
1.039999961853027   0.000000000000000
0.889999985694885   0.000000000000000
0.769999980926514   0.149999991059303
0.729999959468842   0.219999998807907
0.779999971389771   0.179999992251396
0.819999992847443   0.049999997019768
0.769999980926514   0.009999999776483
0.669999957084656   0.099999994039536
0.489999979734421   0.229999989271164
0.389999985694885   0.299999982118607
0.489999979734421   0.280000001192093
0.750000000000000   0.189999997615814
0.849999964237213   0.170000001788139
0.829999983310699   0.199999988079071
0.740000009536743   0.170000001788139
0.620000004768372   0.039999999105930
0.550000011920929   0.000000000000000
0.529999971389771   0.000000000000000
0.610000014305115   0.289999991655350
0.859999954700470   0.389999985694885
1.000000000000000   0.359999984502792
0.779999971389771   0.340000003576279
0.699999988079071   0.229999989271164
0.899999976158142   0.239999994635582
1.039999961853027   0.319999992847443
1.100000023841858   0.310000002384186
1.039999961853027   0.259999990463257
1.009999990463257   0.189999997615814
1.069999933242798   0.129999995231628
1.120000004768372   0.089999996125698
1.129999995231628   0.070000000298023
1.039999961853027   0.099999994039536
0.989999949932098   0.140000000596046
0.870000004768372   0.179999992251396
0.719999969005585   0.219999998807907
0.610000014305115   0.250000000000000
0.599999964237213   0.189999997615814
0.649999976158142   0.109999999403954
0.750000000000000   0.059999998658895
0.699999988079071   0.109999999403954
0.419999986886978   0.269999980926514
0.269999980926514   0.399999976158142
0.459999978542328   0.349999994039536
0.750000000000000   0.229999989271164
0.879999995231628   0.149999991059303
0.829999983310699   0.140000000596046
0.699999988079071   0.170000001788139
0.649999976158142   0.129999995231628
0.629999995231628   0.019999999552965
0.629999995231628   0.000000000000000
0.610000014305115   0.149999991059303
0.699999988079071   0.370000004768372
0.699999988079071   0.479999989271164
0.280000001192093   0.620000004768372
0.389999985694885   0.519999980926514
1.159999966621399   0.209999993443489
1.269999980926514   0.199999988079071
1.199999928474426   0.229999989271164
1.199999928474426   0.209999993443489
1.269999980926514   0.149999991059303
1.309999942779541   0.109999999403954
1.079999923706055   0.149999991059303
0.899999976158142   0.219999998807907
0.839999973773956   0.259999990463257
0.799999952316284   0.259999990463257
0.699999988079071   0.219999998807907
0.569999992847443   0.189999997615814
0.529999971389771   0.159999996423721
0.649999976158142   0.129999995231628
0.769999980926514   0.129999995231628
0.810000002384186   0.079999998211861
0.629999995231628   0.119999997317791
0.419999986886978   0.259999990463257
0.449999988079071   0.340000003576279
0.680000007152557   0.259999990463257
0.859999954700470   0.129999995231628
0.859999954700470   0.059999998658895
0.810000002384186   0.059999998658895
0.799999952316284   0.099999994039536
0.849999964237213   0.049999997019768
0.769999980926514   0.000000000000000
0.729999959468842   0.000000000000000
0.709999978542328   0.229999989271164
0.269999980926514   0.620000004768372
0.019999999552965   0.729999959468842
0.209999993443489   0.639999985694885
1.220000028610229   0.119999997317791
1.419999957084656   0.049999997019768
1.389999985694885   0.159999996423721
1.319999933242798   0.229999989271164
1.360000014305115   0.179999992251396
1.329999923706055   0.109999999403954
1.090000033378601   0.109999999403954
0.870000004768372   0.179999992251396
0.779999971389771   0.250000000000000
0.819999992847443   0.219999998807907
0.789999961853027   0.159999996423721
0.689999997615814   0.119999997317791
0.689999997615814   0.119999997317791
0.819999992847443   0.149999991059303
0.930000007152557   0.149999991059303
0.959999978542328   0.079999998211861
0.819999992847443   0.019999999552965
0.649999976158142   0.009999999776483
0.489999979734421   0.170000001788139
0.529999971389771   0.199999988079071
0.680000007152557   0.109999999403954
0.870000004768372   0.000000000000000
0.919999957084656   0.000000000000000
0.899999976158142   0.070000000298023
0.989999949932098   0.089999996125698
0.919999957084656   0.059999998658895
0.949999988079071   0.000000000000000
0.839999973773956   0.259999990463257
0.500000000000000   0.579999983310699
0.229999989271164   0.689999997615814
1.169999957084656   0.209999993443489
1.370000004768372   0.059999998658895
1.429999947547913   0.140000000596046
1.319999933242798   0.229999989271164
1.179999947547913   0.209999993443489
1.120000004768372   0.089999996125698
1.059999942779541   0.000000000000000
0.889999985694885   0.099999994039536
0.829999983310699   0.199999988079071
0.839999973773956   0.209999993443489
0.879999995231628   0.149999991059303
0.930000007152557   0.089999996125698
1.019999980926514   0.070000000298023
1.069999933242798   0.099999994039536
1.000000000000000   0.129999995231628
0.889999985694885   0.140000000596046
0.819999992847443   0.059999998658895
0.719999969005585   0.000000000000000
0.529999971389771   0.009999999776483
0.370000004768372   0.070000000298023
0.439999997615814   0.059999998658895
0.669999957084656   0.000000000000000
0.839999973773956   0.029999999329448
0.789999961853027   0.159999996423721
0.589999973773956   0.299999982118607
0.639999985694885   0.329999983310699
0.769999980926514   0.329999983310699
0.849999964237213   0.359999984502792
0.810000002384186   0.459999978542328
0.699999988079071   0.560000002384186
1.120000004768372   0.199999988079071
1.209999918937683   0.229999989271164
1.059999942779541   0.269999980926514
1.000000000000000   0.199999988079071
1.019999980926514   0.049999997019768
1.000000000000000   0.019999999552965
0.969999969005585   0.089999996125698
0.879999995231628   0.179999992251396
0.789999961853027   0.219999998807907
0.889999985694885   0.179999992251396
1.079999923706055   0.089999996125698
1.189999938011169   0.039999999105930
1.129999995231628   0.019999999552965
0.909999966621399   0.079999998211861
0.769999980926514   0.129999995231628
0.740000009536743   0.140000000596046
0.680000007152557   0.129999995231628
0.539999961853027   0.099999994039536
0.419999986886978   0.059999998658895
0.379999995231628   0.089999996125698
0.489999979734421   0.149999991059303
0.579999983310699   0.219999998807907
0.500000000000000   0.319999992847443
0.329999983310699   0.409999996423721
0.419999986886978   0.409999996423721
0.649999976158142   0.379999995231628
0.699999988079071   0.389999985694885
0.750000000000000   0.429999977350235
0.779999971389771   0.459999978542328
0.569999992847443   0.439999997615814
0.839999973773956   0.349999994039536
0.959999978542328   0.269999980926514
1.000000000000000   0.170000001788139
0.979999959468842   0.149999991059303
0.959999978542328   0.170000001788139
0.919999957084656   0.199999988079071
0.810000002384186   0.209999993443489
0.719999969005585   0.219999998807907
0.769999980926514   0.199999988079071
0.989999949932098   0.149999991059303
1.129999995231628   0.059999998658895
1.059999942779541   0.000000000000000
0.829999983310699   0.000000000000000
0.669999957084656   0.089999996125698
0.680000007152557   0.170000001788139
0.709999978542328   0.219999998807907
0.649999976158142   0.219999998807907
0.529999971389771   0.199999988079071
0.449999988079071   0.199999988079071
0.399999976158142   0.250000000000000
0.329999983310699   0.349999994039536
0.239999994635582   0.439999997615814
0.319999992847443   0.389999985694885
0.429999977350235   0.359999984502792
0.589999973773956   0.310000002384186
0.599999964237213   0.299999982118607
0.639999985694885   0.379999995231628
0.839999973773956   0.250000000000000
1.059999942779541   0.170000001788139
1.079999923706055   0.199999988079071
1.009999990463257   0.280000001192093
0.949999988079071   0.319999992847443
0.870000004768372   0.289999991655350
0.729999959468842   0.219999998807907
0.620000004768372   0.189999997615814
0.669999957084656   0.189999997615814
0.889999985694885   0.179999992251396
1.069999933242798   0.089999996125698
1.000000000000000   0.019999999552965
0.810000002384186   0.000000000000000
0.680000007152557   0.070000000298023
0.699999988079071   0.189999997615814
0.859999954700470   0.219999998807907
0.919999957084656   0.239999994635582
0.839999973773956   0.219999998807907
0.659999966621399   0.250000000000000
0.489999979734421   0.299999982118607
0.329999983310699   0.389999985694885
0.219999998807907   0.409999996423721
0.349999994039536   0.329999983310699
0.539999961853027   0.209999993443489
0.589999973773956   0.140000000596046
0.469999998807907   0.149999991059303
0.389999985694885   0.280000001192093
1.120000004768372   0.099999994039536
1.159999966621399   0.229999989271164
1.009999990463257   0.379999995231628
0.939999997615814   0.399999976158142
0.859999954700470   0.319999992847443
0.789999961853027   0.170000001788139
0.669999957084656   0.119999997317791
0.719999969005585   0.149999991059303
0.930000007152557   0.159999996423721
1.049999952316284   0.149999991059303
1.019999980926514   0.109999999403954
0.870000004768372   0.099999994039536
0.779999971389771   0.140000000596046
0.859999954700470   0.170000001788139
1.100000023841858   0.149999991059303
1.240000009536743   0.159999996423721
1.159999966621399   0.219999998807907
0.819999992847443   0.310000002384186
0.649999976158142   0.340000003576279
0.589999973773956   0.289999991655350
0.469999998807907   0.229999989271164
0.500000000000000   0.199999988079071
0.620000004768372   0.059999998658895
0.539999961853027   0.000000000000000
0.109999999403954   0.000000000000000
1.179999947547913   0.280000001192093
0.989999949932098   0.419999986886978
0.979999959468842   0.409999996423721
1.009999990463257   0.269999980926514
1.009999990463257   0.140000000596046
0.889999985694885   0.119999997317791
0.870000004768372   0.129999995231628
1.100000023841858   0.119999997317791
1.110000014305115   0.179999992251396
1.069999933242798   0.199999988079071
0.979999959468842   0.229999989271164
0.969999969005585   0.229999989271164
1.159999966621399   0.129999995231628
1.379999995231628   0.009999999776483
1.399999976158142   0.039999999105930
1.110000014305115   0.199999988079071
0.729999959468842   0.379999995231628
0.599999964237213   0.389999985694885
0.740000009536743   0.170000001788139
0.689999997615814   0.029999999329448
0.500000000000000   0.099999994039536
0.429999977350235   0.089999996125698
0.159999996423721   0.009999999776483
1.069999933242798   0.370000004768372
1.100000023841858   0.359999984502792
1.259999990463257   0.280000001192093
1.199999928474426   0.269999980926514
1.149999976158142   0.229999989271164
1.149999976158142   0.159999996423721
1.250000000000000   0.089999996125698
1.179999947547913   0.140000000596046
1.049999952316284   0.259999990463257
1.019999980926514   0.329999983310699
1.110000014305115   0.319999992847443
1.389999985694885   0.189999997615814
1.529999971389771   0.059999998658895
1.319999933242798   0.059999998658895
0.849999964237213   0.229999989271164
0.449999988079071   0.429999977350235
0.419999986886978   0.379999995231628
0.560000002384186   0.129999995231628
0.489999979734421   0.029999999329448
0.280000001192093   0.089999996125698
0.119999997317791   0.159999996423721
1.419999957084656   0.389999985694885
1.399999976158142   0.319999992847443
1.399999976158142   0.140000000596046
1.299999952316284   0.000000000000000
1.069999933242798   0.000000000000000
0.709999978542328   0.289999991655350
0.649999976158142   0.389999985694885
0.819999992847443   0.389999985694885
1.169999957084656   0.310000002384186
1.129999995231628   0.359999984502792
0.879999995231628   0.359999984502792
0.469999998807907   0.299999982118607
0.589999973773956   0.149999991059303
0.500000000000000   0.070000000298023
0.140000000596046   0.000000000000000
0.029999999329448   0.009999999776483
0.319999992847443   0.109999999403954
0.399999976158142   0.039999999105930
0.469999998807907   0.219999998807907
0.560000002384186   0.449999988079071
0.649999976158142   0.560000002384186
0.340000003576279   0.589999973773956
0.289999991655350   0.299999982118607
0.759999990463257   0.000000000000000
0.019999999552965   0.599999964237213
0.659999966621399   0.319999992847443
0.949999988079071   0.059999998658895
1.019999980926514   0.140000000596046
1.250000000000000   0.259999990463257
1.389999985694885   0.370000004768372
1.429999947547913   0.370000004768372
0.889999985694885   0.310000002384186
0.170000001788139   0.239999994635582
0.029999999329448   0.329999983310699
0.539999961853027   0.340000003576279
0.829999983310699   0.239999994635582
0.899999976158142   0.219999998807907
1.000000000000000   0.189999997615814
0.989999949932098   0.229999989271164
0.979999959468842   0.269999980926514
1.090000033378601   0.269999980926514
1.079999923706055   0.280000001192093
1.480000019073486   0.219999998807907
0.969999969005585   0.310000002384186
0.429999977350235   0.199999988079071
0.479999989271164   0.199999988079071
0.039999999105930   0.569999992847443
0.159999996423721   0.599999964237213
0.599999964237213   0.509999990463257
0.849999964237213   0.310000002384186
0.949999988079071   0.070000000298023
0.949999988079071   0.029999999329448
1.090000033378601   0.209999993443489
1.240000009536743   0.319999992847443
1.169999957084656   0.329999983310699
0.810000002384186   0.250000000000000
0.319999992847443   0.209999993443489
0.000000000000000   0.359999984502792
0.000000000000000   0.489999979734421
0.669999957084656   0.299999982118607
1.029999971389771   0.159999996423721
1.000000000000000   0.149999991059303
0.859999954700470   0.219999998807907
0.819999992847443   0.239999994635582
0.859999954700470   0.179999992251396
0.889999985694885   0.149999991059303
0.819999992847443   0.209999993443489
0.750000000000000   0.289999991655350
0.789999961853027   0.359999984502792
0.899999976158142   0.389999985694885
1.000000000000000   0.419999986886978
0.969999969005585   0.449999988079071
0.669999957084656   0.459999978542328
0.789999961853027   0.310000002384186
0.909999966621399   0.239999994635582
0.750000000000000   0.469999998807907
0.829999983310699   0.589999973773956
1.069999933242798   0.569999992847443
1.299999952316284   0.449999988079071
0.560000002384186   0.319999992847443
0.319999992847443   0.439999997615814
0.519999980926514   0.479999989271164
0.689999997615814   0.439999997615814
0.799999952316284   0.310000002384186
0.849999964237213   0.099999994039536
0.859999954700470   0.000000000000000
0.889999985694885   0.099999994039536
0.870000004768372   0.259999990463257
0.799999952316284   0.289999991655350
0.689999997615814   0.189999997615814
0.529999971389771   0.140000000596046
0.379999995231628   0.229999989271164
0.399999976158142   0.319999992847443
0.560000002384186   0.289999991655350
0.740000009536743   0.179999992251396
0.819999992847443   0.179999992251396
0.879999995231628   0.179999992251396
0.939999997615814   0.159999996423721
0.949999988079071   0.070000000298023
0.829999983310699   0.079999998211861
0.589999973773956   0.179999992251396
0.509999990463257   0.229999989271164
0.579999983310699   0.259999990463257
0.649999976158142   0.340000003576279
0.589999973773956   0.489999979734421
0.429999977350235   0.569999992847443
0.469999998807907   0.519999980926514
0.829999983310699   0.370000004768372
0.969999969005585   0.269999980926514
0.779999971389771   0.439999997615814
0.629999995231628   0.579999983310699
0.849999964237213   0.550000011920929
1.069999933242798   0.489999979734421
1.230000019073486   0.500000000000000
0.930000007152557   0.000000000000000
0.709999978542328   0.199999988079071
0.569999992847443   0.370000004768372
0.620000004768372   0.379999995231628
0.709999978542328   0.269999980926514
0.759999990463257   0.070000000298023
0.779999971389771   0.000000000000000
0.740000009536743   0.039999999105930
0.639999985694885   0.219999998807907
0.629999995231628   0.250000000000000
0.599999964237213   0.179999992251396
0.669999957084656   0.119999997317791
0.649999976158142   0.140000000596046
0.649999976158142   0.199999988079071
0.620000004768372   0.239999994635582
0.649999976158142   0.159999996423721
0.750000000000000   0.109999999403954
0.939999997615814   0.059999998658895
1.209999918937683   0.000000000000000
1.199999928474426   0.000000000000000
0.899999976158142   0.029999999329448
0.579999983310699   0.140000000596046
0.519999980926514   0.109999999403954
0.649999976158142   0.000000000000000
0.810000002384186   0.000000000000000
0.769999980926514   0.199999988079071
0.629999995231628   0.359999984502792
0.649999976158142   0.389999985694885
0.789999961853027   0.319999992847443
0.889999985694885   0.239999994635582
0.680000007152557   0.389999985694885
0.429999977350235   0.519999980926514
0.610000014305115   0.500000000000000
1.009999990463257   0.449999988079071
1.139999985694885   0.550000011920929
0.919999957084656   0.699999988079071
1.120000004768372   0.019999999552965
0.949999988079071   0.000000000000000
0.779999971389771   0.059999998658895
0.569999992847443   0.209999993443489
0.500000000000000   0.259999990463257
0.560000002384186   0.179999992251396
0.680000007152557   0.000000000000000
0.719999969005585   0.000000000000000
0.689999997615814   0.000000000000000
0.620000004768372   0.149999991059303
0.550000011920929   0.229999989271164
0.569999992847443   0.199999988079071
0.729999959468842   0.099999994039536
0.740000009536743   0.119999997317791
0.759999990463257   0.149999991059303
0.729999959468842   0.159999996423721
0.740000009536743   0.099999994039536
0.829999983310699   0.000000000000000
1.049999952316284   0.000000000000000
1.409999966621399   0.000000000000000
1.429999947547913   0.000000000000000
1.000000000000000   0.099999994039536
0.680000007152557   0.229999989271164
0.659999966621399   0.109999999403954
0.810000002384186   0.000000000000000
0.989999949932098   0.000000000000000
0.959999978542328   0.000000000000000
0.849999964237213   0.009999999776483
0.829999983310699   0.159999996423721
0.839999973773956   0.129999995231628
0.779999971389771   0.129999995231628
0.529999971389771   0.259999990463257
0.289999991655350   0.389999985694885
0.489999979734421   0.370000004768372
0.859999954700470   0.370000004768372
1.169999957084656   0.529999971389771
0.709999978542328   0.759999990463257
0.140000000596046   0.859999954700470
0.930000007152557   0.119999997317791
0.870000004768372   0.049999997019768
0.740000009536743   0.059999998658895
0.550000011920929   0.089999996125698
0.419999986886978   0.089999996125698
0.439999997615814   0.019999999552965
0.589999973773956   0.000000000000000
0.719999969005585   0.000000000000000
0.729999959468842   0.000000000000000
0.689999997615814   0.039999999105930
0.669999957084656   0.109999999403954
0.689999997615814   0.119999997317791
0.709999978542328   0.099999994039536
0.689999997615814   0.129999995231628
0.729999959468842   0.149999991059303
0.789999961853027   0.109999999403954
0.819999992847443   0.019999999552965
0.919999957084656   0.000000000000000
1.039999961853027   0.000000000000000
1.199999928474426   0.000000000000000
1.179999947547913   0.000000000000000
0.930000007152557   0.219999998807907
0.759999990463257   0.250000000000000
0.769999980926514   0.149999991059303
0.959999978542328   0.000000000000000
1.049999952316284   0.000000000000000
0.989999949932098   0.000000000000000
0.899999976158142   0.000000000000000
0.859999954700470   0.000000000000000
0.839999973773956   0.000000000000000
0.769999980926514   0.000000000000000
0.560000002384186   0.029999999329448
0.419999986886978   0.129999995231628
0.500000000000000   0.049999997019768
0.779999971389771   0.059999998658895
1.079999923706055   0.370000004768372
1.019999980926514   0.669999957084656
0.409999996423721   0.810000002384186
0.959999978542328   0.099999994039536
0.839999973773956   0.119999997317791
0.680000007152557   0.119999997317791
0.560000002384186   0.140000000596046
0.509999990463257   0.109999999403954
0.489999979734421   0.109999999403954
0.620000004768372   0.000000000000000
0.680000007152557   0.000000000000000
0.719999969005585   0.000000000000000
0.729999959468842   0.000000000000000
0.799999952316284   0.000000000000000
0.819999992847443   0.000000000000000
0.719999969005585   0.039999999105930
0.610000014305115   0.129999995231628
0.550000011920929   0.179999992251396
0.659999966621399   0.129999995231628
0.779999971389771   0.000000000000000
0.879999995231628   0.000000000000000
0.919999957084656   0.000000000000000
0.819999992847443   0.000000000000000
0.689999997615814   0.170000001788139
0.689999997615814   0.259999990463257
0.719999969005585   0.250000000000000
0.829999983310699   0.170000001788139
0.949999988079071   0.070000000298023
0.939999997615814   0.009999999776483
0.859999954700470   0.019999999552965
0.810000002384186   0.000000000000000
0.769999980926514   0.000000000000000
0.779999971389771   0.000000000000000
0.729999959468842   0.000000000000000
0.680000007152557   0.000000000000000
0.669999957084656   0.009999999776483
0.699999988079071   0.000000000000000
0.779999971389771   0.000000000000000
0.919999957084656   0.049999997019768
1.100000023841858   0.489999979734421
0.849999964237213   0.709999978542328
1.399999976158142   0.000000000000000
1.169999957084656   0.059999998658895
0.870000004768372   0.140000000596046
0.629999995231628   0.179999992251396
0.529999971389771   0.229999989271164
0.569999992847443   0.229999989271164
0.579999983310699   0.250000000000000
0.579999983310699   0.170000001788139
0.620000004768372   0.009999999776483
0.599999964237213   0.000000000000000
0.639999985694885   0.000000000000000
0.719999969005585   0.000000000000000
0.819999992847443   0.000000000000000
0.769999980926514   0.000000000000000
0.599999964237213   0.079999998211861
0.469999998807907   0.140000000596046
0.529999971389771   0.129999995231628
0.689999997615814   0.039999999105930
0.779999971389771   0.000000000000000
0.740000009536743   0.000000000000000
0.589999973773956   0.159999996423721
0.469999998807907   0.250000000000000
0.509999990463257   0.259999990463257
0.659999966621399   0.189999997615814
0.779999971389771   0.140000000596046
0.750000000000000   0.170000001788139
0.759999990463257   0.159999996423721
0.729999959468842   0.159999996423721
0.689999997615814   0.149999991059303
0.669999957084656   0.109999999403954
0.680000007152557   0.039999999105930
0.659999966621399   0.019999999552965
0.729999959468842   0.039999999105930
0.769999980926514   0.079999998211861
0.750000000000000   0.070000000298023
0.689999997615814   0.029999999329448
0.620000004768372   0.189999997615814
0.759999990463257   0.509999990463257
1.049999952316284   0.689999997615814
1.449999928474426   0.599999964237213
1.339999914169312   0.049999997019768
0.889999985694885   0.129999995231628
0.579999983310699   0.189999997615814
0.539999961853027   0.209999993443489
0.589999973773956   0.259999990463257
0.620000004768372   0.280000001192093
0.539999961853027   0.219999998807907
0.469999998807907   0.049999997019768
0.449999988079071   0.000000000000000
0.469999998807907   0.000000000000000
0.579999983310699   0.000000000000000
0.689999997615814   0.000000000000000
0.719999969005585   0.000000000000000
0.659999966621399   0.000000000000000
0.550000011920929   0.019999999552965
0.539999961853027   0.099999994039536
0.599999964237213   0.119999997317791
0.649999976158142   0.140000000596046
0.610000014305115   0.189999997615814
0.539999961853027   0.229999989271164
0.469999998807907   0.250000000000000
0.489999979734421   0.219999998807907
0.620000004768372   0.159999996423721
0.719999969005585   0.129999995231628
0.729999959468842   0.140000000596046
0.699999988079071   0.149999991059303
0.719999969005585   0.149999991059303
0.680000007152557   0.170000001788139
0.599999964237213   0.189999997615814
0.569999992847443   0.179999992251396
0.579999983310699   0.170000001788139
0.680000007152557   0.159999996423721
0.779999971389771   0.129999995231628
0.799999952316284   0.070000000298023
0.659999966621399   0.059999998658895
0.529999971389771   0.179999992251396
0.479999989271164   0.489999979734421
0.599999964237213   0.740000009536743
1.529999971389771   0.639999985694885
1.689999938011169   0.449999988079071
1.490000009536743   0.079999998211861
1.009999990463257   0.129999995231628
0.659999966621399   0.089999996125698
0.599999964237213   0.089999996125698
0.659999966621399   0.149999991059303
0.659999966621399   0.209999993443489
0.529999971389771   0.209999993443489
0.449999988079071   0.059999998658895
0.409999996423721   0.000000000000000
0.389999985694885   0.029999999329448
0.509999990463257   0.170000001788139
0.599999964237213   0.209999993443489
0.659999966621399   0.099999994039536
0.740000009536743   0.000000000000000
0.719999969005585   0.000000000000000
0.599999964237213   0.039999999105930
0.550000011920929   0.170000001788139
0.569999992847443   0.229999989271164
0.569999992847443   0.250000000000000
0.589999973773956   0.229999989271164
0.599999964237213   0.199999988079071
0.589999973773956   0.170000001788139
0.629999995231628   0.149999991059303
0.680000007152557   0.129999995231628
0.729999959468842   0.099999994039536
0.750000000000000   0.070000000298023
0.829999983310699   0.019999999552965
0.789999961853027   0.039999999105930
0.639999985694885   0.109999999403954
0.550000011920929   0.149999991059303
0.550000011920929   0.170000001788139
0.620000004768372   0.179999992251396
0.769999980926514   0.109999999403954
0.810000002384186   0.039999999105930
0.740000009536743   0.000000000000000
0.659999966621399   0.059999998658895
0.500000000000000   0.349999994039536
0.179999992251396   0.709999978542328
0.409999996423721   0.779999971389771
1.129999995231628   0.629999995231628
1.500000000000000   0.429999977350235
1.209999918937683   0.129999995231628
0.930000007152557   0.009999999776483
0.810000002384186   0.000000000000000
0.789999961853027   0.000000000000000
0.769999980926514   0.109999999403954
0.689999997615814   0.149999991059303
0.589999973773956   0.079999998211861
0.579999983310699   0.000000000000000
0.610000014305115   0.079999998211861
0.659999966621399   0.219999998807907
0.669999957084656   0.280000001192093
0.699999988079071   0.199999988079071
0.779999971389771   0.019999999552965
0.799999952316284   0.000000000000000
0.689999997615814   0.000000000000000
0.579999983310699   0.170000001788139
0.550000011920929   0.239999994635582
0.589999973773956   0.209999993443489
0.649999976158142   0.149999991059303
0.709999978542328   0.089999996125698
0.639999985694885   0.119999997317791
0.589999973773956   0.170000001788139
0.569999992847443   0.189999997615814
0.620000004768372   0.140000000596046
0.709999978542328   0.039999999105930
0.769999980926514   0.000000000000000
0.789999961853027   0.000000000000000
0.689999997615814   0.000000000000000
0.639999985694885   0.000000000000000
0.560000002384186   0.070000000298023
0.610000014305115   0.089999996125698
0.740000009536743   0.029999999329448
0.779999971389771   0.000000000000000
0.799999952316284   0.000000000000000
0.789999961853027   0.000000000000000
0.669999957084656   0.129999995231628
0.310000002384186   0.489999979734421
0.000000000000000   0.779999971389771
0.149999991059303   0.779999971389771
1.199999928474426   0.539999961853027
0.829999983310699   0.079999998211861
0.689999997615814   0.140000000596046
0.709999978542328   0.089999996125698
0.779999971389771   0.009999999776483
0.769999980926514   0.000000000000000
0.659999966621399   0.000000000000000
0.509999990463257   0.149999991059303
0.439999997615814   0.229999989271164
0.489999979734421   0.199999988079071
0.529999971389771   0.109999999403954
0.569999992847443   0.019999999552965
0.649999976158142   0.000000000000000
0.750000000000000   0.000000000000000
0.729999959468842   0.000000000000000
0.639999985694885   0.029999999329448
0.610000014305115   0.009999999776483
0.629999995231628   0.000000000000000
0.689999997615814   0.000000000000000
0.789999961853027   0.000000000000000
0.859999954700470   0.000000000000000
0.769999980926514   0.000000000000000
0.519999980926514   0.109999999403954
0.429999977350235   0.399999976158142
0.500000000000000   0.620000004768372
1.039999961853027   0.539999961853027
0.969999969005585   0.000000000000000
0.879999995231628   0.000000000000000
0.799999952316284   0.000000000000000
0.659999966621399   0.070000000298023
0.589999973773956   0.159999996423721
0.519999980926514   0.179999992251396
0.449999988079071   0.159999996423721
0.489999979734421   0.129999995231628
0.620000004768372   0.099999994039536
0.810000002384186   0.070000000298023
0.789999961853027   0.119999997317791
0.649999976158142   0.159999996423721
0.539999961853027   0.119999997317791
0.489999979734421   0.019999999552965
0.589999973773956   0.000000000000000
0.699999988079071   0.000000000000000
0.779999971389771   0.000000000000000
0.750000000000000   0.000000000000000
0.689999997615814   0.000000000000000
0.859999954700470   0.000000000000000
0.939999997615814   0.329999983310699
1.110000014305115   0.449999988079071
1.220000028610229   0.070000000298023
1.110000014305115   0.099999994039536
1.059999942779541   0.109999999403954
1.009999990463257   0.129999995231628
0.919999957084656   0.149999991059303
0.799999952316284   0.129999995231628
0.699999988079071   0.109999999403954
0.699999988079071   0.099999994039536
0.829999983310699   0.109999999403954
0.859999954700470   0.189999997615814
0.729999959468842   0.280000001192093
0.569999992847443   0.310000002384186
0.489999979734421   0.239999994635582
0.539999961853027   0.129999995231628
0.669999957084656   0.039999999105930
0.729999959468842   0.049999997019768
0.569999992847443   0.079999998211861
0.509999990463257   0.000000000000000
0.680000007152557   0.000000000000000
1.120000004768372   0.000000000000000
1.329999923706055   0.079999998211861
1.079999923706055   0.329999983310699
1.250000000000000   0.250000000000000
1.309999942779541   0.219999998807907
1.439999938011169   0.179999992251396
1.389999985694885   0.140000000596046
1.220000028610229   0.129999995231628
1.100000023841858   0.099999994039536
1.039999961853027   0.049999997019768
1.039999961853027   0.039999999105930
1.039999961853027   0.089999996125698
0.859999954700470   0.209999993443489
0.629999995231628   0.299999982118607
0.560000002384186   0.280000001192093
0.629999995231628   0.179999992251396
0.839999973773956   0.070000000298023
0.949999988079071   0.029999999329448
0.829999983310699   0.079999998211861
0.519999980926514   0.159999996423721
0.329999983310699   0.109999999403954
0.489999979734421   0.079999998211861
1.029999971389771   0.070000000298023
1.360000014305115   0.109999999403954
1.009999990463257   0.209999993443489
1.230000019073486   0.289999991655350
1.490000009536743   0.209999993443489
1.589999914169312   0.119999997317791
1.509999990463257   0.089999996125698
1.299999952316284   0.089999996125698
1.240000009536743   0.070000000298023
1.159999966621399   0.089999996125698
0.969999969005585   0.149999991059303
0.789999961853027   0.159999996423721
0.699999988079071   0.129999995231628
0.680000007152557   0.000000000000000
0.879999995231628   0.000000000000000
1.110000014305115   0.000000000000000
1.110000014305115   0.019999999552965
0.909999966621399   0.109999999403954
0.659999966621399   0.149999991059303
0.479999989271164   0.179999992251396
0.459999978542328   0.199999988079071
0.639999985694885   0.269999980926514
0.799999952316284   0.329999983310699
0.719999969005585   0.319999992847443
0.879999995231628   0.340000003576279
0.949999988079071   0.319999992847443
1.069999933242798   0.199999988079071
1.370000004768372   0.099999994039536
1.509999990463257   0.079999998211861
1.409999966621399   0.109999999403954
1.189999938011169   0.179999992251396
0.959999978542328   0.239999994635582
0.729999959468842   0.250000000000000
0.709999978542328   0.119999997317791
0.759999990463257   0.000000000000000
0.870000004768372   0.000000000000000
1.079999923706055   0.000000000000000
1.189999938011169   0.000000000000000
1.110000014305115   0.000000000000000
0.989999949932098   0.079999998211861
0.849999964237213   0.119999997317791
0.689999997615814   0.149999991059303
0.639999985694885   0.179999992251396
0.569999992847443   0.269999980926514
0.529999971389771   0.359999984502792
0.509999990463257   0.399999976158142
0.769999980926514   0.259999990463257
0.620000004768372   0.269999980926514
0.620000004768372   0.140000000596046
0.839999973773956   0.000000000000000
1.169999957084656   0.000000000000000
1.299999952316284   0.140000000596046
1.039999961853027   0.280000001192093
0.629999995231628   0.359999984502792
0.519999980926514   0.310000002384186
0.699999988079071   0.140000000596046
0.839999973773956   0.000000000000000
0.989999949932098   0.000000000000000
1.139999985694885   0.000000000000000
1.110000014305115   0.000000000000000
1.029999971389771   0.000000000000000
0.969999969005585   0.019999999552965
0.939999997615814   0.049999997019768
0.870000004768372   0.070000000298023
0.759999990463257   0.089999996125698
0.639999985694885   0.159999996423721
0.550000011920929   0.239999994635582
0.579999983310699   0.319999992847443
0.909999966621399   0.119999997317791
0.750000000000000   0.000000000000000
0.839999973773956   0.000000000000000
1.120000004768372   0.119999997317791
1.169999957084656   0.149999991059303
1.039999961853027   0.149999991059303
0.879999995231628   0.000000000000000
0.709999978542328   0.119999997317791
0.489999979734421   0.159999996423721
0.419999986886978   0.029999999329448
0.589999973773956   0.000000000000000
0.870000004768372   0.000000000000000
1.069999933242798   0.099999994039536
0.889999985694885   0.280000001192093
0.589999973773956   0.340000003576279
0.529999971389771   0.289999991655350
0.740000009536743   0.109999999403954
0.969999969005585   0.049999997019768
1.039999961853027   0.140000000596046
1.069999933242798   0.179999992251396
1.000000000000000   0.140000000596046
0.919999957084656   0.000000000000000
0.899999976158142   0.000000000000000
0.949999988079071   0.000000000000000
0.919999957084656   0.000000000000000
0.789999961853027   0.000000000000000
0.639999985694885   0.079999998211861
0.669999957084656   0.140000000596046
0.779999971389771   0.189999997615814
0.899999976158142   0.089999996125698
0.879999995231628   0.000000000000000
0.959999978542328   0.000000000000000
1.019999980926514   0.000000000000000
1.069999933242798   0.009999999776483
1.139999985694885   0.079999998211861
1.199999928474426   0.199999988079071
1.329999923706055   0.209999993443489
1.620000004768372   0.319999992847443
1.639999985694885   0.280000001192093
1.289999961853027   0.199999988079071
0.829999983310699   0.099999994039536
0.589999973773956   0.119999997317791
0.519999980926514   0.199999988079071
0.560000002384186   0.189999997615814
0.680000007152557   0.089999996125698
0.859999954700470   0.000000000000000
0.889999985694885   0.000000000000000
0.680000007152557   0.070000000298023
0.519999980926514   0.089999996125698
0.429999977350235   0.099999994039536
0.500000000000000   0.170000001788139
0.610000014305115   0.199999988079071
0.729999959468842   0.219999998807907
0.909999966621399   0.159999996423721
0.930000007152557   0.109999999403954
0.930000007152557   0.070000000298023
0.969999969005585   0.070000000298023
0.979999959468842   0.119999997317791
0.969999969005585   0.250000000000000
0.979999959468842   0.310000002384186
0.919999957084656   0.269999980926514
0.919999957084656   0.109999999403954
0.919999957084656   0.000000000000000
0.859999954700470   0.000000000000000
0.779999971389771   0.000000000000000
0.629999995231628   0.000000000000000
0.529999971389771   0.109999999403954
0.669999957084656   0.149999991059303
0.909999966621399   0.089999996125698
1.000000000000000   0.149999991059303
0.939999997615814   0.199999988079071
0.930000007152557   0.170000001788139
1.029999971389771   0.059999998658895
1.110000014305115   0.000000000000000
1.120000004768372   0.039999999105930
1.139999985694885   0.170000001788139
1.220000028610229   0.229999989271164
1.329999923706055   0.149999991059303
1.419999957084656   0.049999997019768
1.459999918937683   0.140000000596046
1.589999914169312   0.289999991655350
1.549999952316284   0.389999985694885
1.350000023841858   0.370000004768372
0.870000004768372   0.280000001192093
0.529999971389771   0.140000000596046
0.469999998807907   0.039999999105930
0.489999979734421   0.099999994039536
0.509999990463257   0.149999991059303
0.599999964237213   0.170000001788139
0.649999976158142   0.170000001788139
0.649999976158142   0.170000001788139
0.599999964237213   0.109999999403954
0.560000002384186   0.059999998658895
0.629999995231628   0.079999998211861
0.579999983310699   0.229999989271164
0.489999979734421   0.299999982118607
0.509999990463257   0.269999980926514
0.740000009536743   0.000000000000000
1.000000000000000   0.000000000000000
1.079999923706055   0.000000000000000
0.930000007152557   0.009999999776483
0.769999980926514   0.179999992251396
0.769999980926514   0.269999980926514
0.849999964237213   0.310000002384186
0.899999976158142   0.289999991655350
0.909999966621399   0.219999998807907
0.879999995231628   0.049999997019768
0.799999952316284   0.000000000000000
0.629999995231628   0.000000000000000
0.429999977350235   0.039999999105930
0.409999996423721   0.219999998807907
0.659999966621399   0.209999993443489
0.959999978542328   0.099999994039536
0.930000007152557   0.250000000000000
0.779999971389771   0.310000002384186
0.819999992847443   0.259999990463257
1.039999961853027   0.099999994039536
1.189999938011169   0.000000000000000
1.159999966621399   0.000000000000000
1.090000033378601   0.099999994039536
1.039999961853027   0.199999988079071
1.049999952316284   0.229999989271164
1.189999938011169   0.229999989271164
1.289999961853027   0.259999990463257
1.429999947547913   0.319999992847443
1.370000004768372   0.399999976158142
0.889999985694885   0.419999986886978
0.449999988079071   0.379999995231628
0.359999984502792   0.250000000000000
0.409999996423721   0.159999996423721
0.489999979734421   0.079999998211861
0.539999961853027   0.089999996125698
0.459999978542328   0.209999993443489
0.329999983310699   0.289999991655350
0.329999983310699   0.289999991655350
0.419999986886978   0.170000001788139
0.550000011920929   0.039999999105930
0.719999969005585   0.019999999552965
0.659999966621399   0.179999992251396
0.519999980926514   0.269999980926514
0.550000011920929   0.199999988079071
0.659999966621399   0.000000000000000
0.879999995231628   0.000000000000000
0.909999966621399   0.000000000000000
0.769999980926514   0.079999998211861
0.659999966621399   0.199999988079071
0.589999973773956   0.219999998807907
0.709999978542328   0.219999998807907
0.799999952316284   0.229999989271164
0.799999952316284   0.219999998807907
0.829999983310699   0.179999992251396
0.810000002384186   0.140000000596046
0.610000014305115   0.189999997615814
0.340000003576279   0.269999980926514
0.359999984502792   0.289999991655350
0.669999957084656   0.219999998807907
1.100000023841858   0.059999998658895
0.919999957084656   0.269999980926514
0.789999961853027   0.269999980926514
0.849999964237213   0.229999989271164
1.069999933242798   0.119999997317791
1.259999990463257   0.009999999776483
1.240000009536743   0.000000000000000
1.090000033378601   0.059999998658895
0.919999957084656   0.199999988079071
0.870000004768372   0.310000002384186
0.909999966621399   0.370000004768372
1.000000000000000   0.399999976158142
1.129999995231628   0.370000004768372
1.000000000000000   0.340000003576279
0.529999971389771   0.379999995231628
0.209999993443489   0.409999996423721
0.250000000000000   0.370000004768372
0.359999984502792   0.280000001192093
0.509999990463257   0.159999996423721
0.569999992847443   0.079999998211861
0.409999996423721   0.189999997615814
0.289999991655350   0.289999991655350
0.299999982118607   0.269999980926514
0.429999977350235   0.129999995231628
0.579999983310699   0.000000000000000
0.689999997615814   0.000000000000000
0.709999978542328   0.059999998658895
0.599999964237213   0.159999996423721
0.589999973773956   0.099999994039536
0.699999988079071   0.009999999776483
0.799999952316284   0.019999999552965
0.829999983310699   0.079999998211861
0.810000002384186   0.149999991059303
0.750000000000000   0.170000001788139
0.639999985694885   0.129999995231628
0.669999957084656   0.000000000000000
0.709999978542328   0.000000000000000
0.639999985694885   0.149999991059303
0.799999952316284   0.189999997615814
0.870000004768372   0.189999997615814
0.610000014305115   0.280000001192093
0.419999986886978   0.299999982118607
0.479999989271164   0.259999990463257
0.829999983310699   0.140000000596046
1.259999990463257   0.000000000000000
0.959999978542328   0.239999994635582
0.919999957084656   0.179999992251396
0.969999969005585   0.119999997317791
1.129999995231628   0.079999998211861
1.289999961853027   0.029999999329448
1.269999980926514   0.049999997019768
1.090000033378601   0.140000000596046
0.919999957084656   0.250000000000000
0.810000002384186   0.370000004768372
0.799999952316284   0.419999986886978
0.849999964237213   0.419999986886978
0.909999966621399   0.340000003576279
0.719999969005585   0.209999993443489
0.509999990463257   0.199999988079071
0.289999991655350   0.349999994039536
0.219999998807907   0.409999996423721
0.379999995231628   0.349999994039536
0.539999961853027   0.199999988079071
0.649999976158142   0.109999999403954
0.699999988079071   0.149999991059303
0.680000007152557   0.159999996423721
0.620000004768372   0.129999995231628
0.550000011920929   0.049999997019768
0.509999990463257   0.000000000000000
0.579999983310699   0.000000000000000
0.610000014305115   0.000000000000000
0.599999964237213   0.059999998658895
0.639999985694885   0.070000000298023
0.719999969005585   0.070000000298023
0.750000000000000   0.129999995231628
0.779999971389771   0.170000001788139
0.819999992847443   0.149999991059303
0.839999973773956   0.109999999403954
0.699999988079071   0.029999999329448
0.560000002384186   0.000000000000000
0.529999971389771   0.000000000000000
0.659999966621399   0.000000000000000
0.909999966621399   0.059999998658895
0.919999957084656   0.149999991059303
0.680000007152557   0.229999989271164
0.449999988079071   0.280000001192093
0.539999961853027   0.219999998807907
0.930000007152557   0.099999994039536
1.329999923706055   0.000000000000000
1.079999923706055   0.170000001788139
1.129999995231628   0.089999996125698
1.129999995231628   0.059999998658895
1.220000028610229   0.039999999105930
1.319999933242798   0.039999999105930
1.329999923706055   0.059999998658895
1.230000019073486   0.140000000596046
1.120000004768372   0.239999994635582
1.019999980926514   0.349999994039536
0.969999969005585   0.370000004768372
1.009999990463257   0.289999991655350
0.930000007152557   0.170000001788139
0.759999990463257   0.119999997317791
0.649999976158142   0.159999996423721
0.519999980926514   0.239999994635582
0.409999996423721   0.299999982118607
0.399999976158142   0.239999994635582
0.449999988079071   0.170000001788139
0.689999997615814   0.149999991059303
0.919999957084656   0.140000000596046
1.019999980926514   0.119999997317791
0.909999966621399   0.059999998658895
0.610000014305115   0.039999999105930
0.399999976158142   0.059999998658895
0.429999977350235   0.049999997019768
0.500000000000000   0.019999999552965
0.539999961853027   0.029999999329448
0.569999992847443   0.109999999403954
0.560000002384186   0.209999993443489
0.560000002384186   0.259999990463257
0.680000007152557   0.219999998807907
0.750000000000000   0.099999994039536
0.779999971389771   0.000000000000000
0.669999957084656   0.000000000000000
0.539999961853027   0.129999995231628
0.489999979734421   0.199999988079071
0.699999988079071   0.119999997317791
0.979999959468842   0.000000000000000
1.019999980926514   0.000000000000000
0.789999961853027   0.089999996125698
0.550000011920929   0.170000001788139
0.620000004768372   0.189999997615814
0.979999959468842   0.149999991059303
1.189999938011169   0.159999996423721
1.250000000000000   0.019999999552965
1.230000019073486   0.049999997019768
1.269999980926514   0.070000000298023
1.350000023841858   0.049999997019768
1.329999923706055   0.039999999105930
1.319999933242798   0.079999998211861
1.449999928474426   0.159999996423721
1.429999947547913   0.229999989271164
1.230000019073486   0.259999990463257
1.139999985694885   0.179999992251396
1.039999961853027   0.079999998211861
0.870000004768372   0.089999996125698
0.759999990463257   0.159999996423721
0.719999969005585   0.189999997615814
0.620000004768372   0.140000000596046
0.489999979734421   0.059999998658895
0.389999985694885   0.109999999403954
0.579999983310699   0.140000000596046
0.899999976158142   0.140000000596046
1.049999952316284   0.129999995231628
0.989999949932098   0.099999994039536
0.620000004768372   0.140000000596046
0.409999996423721   0.149999991059303
0.419999986886978   0.119999997317791
0.419999986886978   0.109999999403954
0.409999996423721   0.119999997317791
0.359999984502792   0.229999989271164
0.329999983310699   0.340000003576279
0.389999985694885   0.349999994039536
0.579999983310699   0.219999998807907
0.639999985694885   0.009999999776483
0.659999966621399   0.000000000000000
0.629999995231628   0.059999998658895
0.560000002384186   0.269999980926514
0.519999980926514   0.349999994039536
0.669999957084656   0.310000002384186
0.979999959468842   0.099999994039536
1.110000014305115   0.000000000000000
1.019999980926514   0.000000000000000
0.879999995231628   0.000000000000000
0.849999964237213   0.129999995231628
0.939999997615814   0.250000000000000
0.870000004768372   0.370000004768372
1.269999980926514   0.000000000000000
1.250000000000000   0.119999997317791
1.230000019073486   0.189999997615814
1.230000019073486   0.149999991059303
1.220000028610229   0.070000000298023
1.319999933242798   0.039999999105930
1.469999909400940   0.119999997317791
1.599999904632568   0.209999993443489
1.469999909400940   0.209999993443489
1.199999928474426   0.159999996423721
1.069999933242798   0.089999996125698
0.939999997615814   0.109999999403954
0.879999995231628   0.149999991059303
0.870000004768372   0.149999991059303
0.769999980926514   0.129999995231628
0.529999971389771   0.089999996125698
0.439999997615814   0.039999999105930
0.519999980926514   0.079999998211861
0.709999978542328   0.129999995231628
0.769999980926514   0.170000001788139
0.719999969005585   0.179999992251396
0.699999988079071   0.170000001788139
0.620000004768372   0.179999992251396
0.669999957084656   0.119999997317791
0.610000014305115   0.119999997317791
0.379999995231628   0.219999998807907
0.189999997615814   0.340000003576279
0.250000000000000   0.389999985694885
0.479999989271164   0.289999991655350
0.589999973773956   0.159999996423721
0.569999992847443   0.029999999329448
0.509999990463257   0.119999997317791
0.469999998807907   0.259999990463257
0.479999989271164   0.359999984502792
0.469999998807907   0.419999986886978
0.550000011920929   0.419999986886978
0.810000002384186   0.280000001192093
0.969999969005585   0.059999998658895
1.110000014305115   0.000000000000000
1.189999938011169   0.000000000000000
1.049999952316284   0.039999999105930
0.899999976158142   0.329999983310699
0.529999971389771   0.519999980926514
1.189999938011169   0.229999989271164
1.209999918937683   0.259999990463257
1.120000004768372   0.219999998807907
1.090000033378601   0.129999995231628
1.169999957084656   0.099999994039536
1.319999933242798   0.159999996423721
1.370000004768372   0.289999991655350
1.259999990463257   0.319999992847443
1.179999947547913   0.229999989271164
1.069999933242798   0.149999991059303
1.009999990463257   0.089999996125698
0.949999988079071   0.109999999403954
0.899999976158142   0.140000000596046
0.829999983310699   0.149999991059303
0.729999959468842   0.129999995231628
0.629999995231628   0.089999996125698
0.560000002384186   0.039999999105930
0.500000000000000   0.070000000298023
0.449999988079071   0.140000000596046
0.449999988079071   0.199999988079071
0.589999973773956   0.199999988079071
0.799999952316284   0.159999996423721
0.949999988079071   0.109999999403954
0.879999995231628   0.129999995231628
0.659999966621399   0.209999993443489
0.399999976158142   0.310000002384186
0.449999988079071   0.299999982118607
0.599999964237213   0.179999992251396
0.719999969005585   0.070000000298023
0.599999964237213   0.149999991059303
0.469999998807907   0.289999991655350
0.399999976158142   0.370000004768372
0.419999986886978   0.399999976158142
0.370000004768372   0.439999997615814
0.379999995231628   0.479999989271164
0.550000011920929   0.409999996423721
0.769999980926514   0.179999992251396
1.049999952316284   0.000000000000000
1.309999942779541   0.000000000000000
1.319999933242798   0.000000000000000
0.930000007152557   0.170000001788139
1.079999923706055   0.310000002384186
1.139999985694885   0.280000001192093
1.049999952316284   0.209999993443489
1.100000023841858   0.140000000596046
1.189999938011169   0.149999991059303
1.289999961853027   0.209999993443489
1.079999923706055   0.349999994039536
0.969999969005585   0.379999995231628
1.029999971389771   0.329999983310699
1.129999995231628   0.209999993443489
1.100000023841858   0.089999996125698
1.029999971389771   0.009999999776483
0.849999964237213   0.059999998658895
0.779999971389771   0.129999995231628
0.889999985694885   0.149999991059303
0.879999995231628   0.129999995231628
0.659999966621399   0.099999994039536
0.459999978542328   0.059999998658895
0.310000002384186   0.089999996125698
0.340000003576279   0.189999997615814
0.599999964237213   0.189999997615814
0.939999997615814   0.119999997317791
1.079999923706055   0.079999998211861
1.029999971389771   0.140000000596046
0.870000004768372   0.209999993443489
0.839999973773956   0.199999988079071
0.919999957084656   0.079999998211861
0.859999954700470   0.019999999552965
0.769999980926514   0.059999998658895
0.659999966621399   0.219999998807907
0.589999973773956   0.340000003576279
0.519999980926514   0.359999984502792
0.509999990463257   0.349999994039536
0.449999988079071   0.359999984502792
0.359999984502792   0.399999976158142
0.489999979734421   0.370000004768372
0.740000009536743   0.189999997615814
1.000000000000000   0.000000000000000
1.240000009536743   0.000000000000000
1.289999961853027   0.000000000000000
0.930000007152557   0.000000000000000
1.389999985694885   0.199999988079071
1.120000004768372   0.280000001192093
0.819999992847443   0.359999984502792
0.879999995231628   0.370000004768372
1.149999976158142   0.280000001192093
1.289999961853027   0.129999995231628
1.090000033378601   0.000000000000000
0.789999961853027   0.000000000000000
0.629999995231628   0.019999999552965
0.740000009536743   0.129999995231628
0.909999966621399   0.149999991059303
0.819999992847443   0.129999995231628
0.569999992847443   0.119999997317791
0.439999997615814   0.079999998211861
0.550000011920929   0.070000000298023
0.750000000000000   0.079999998211861
0.979999959468842   0.059999998658895
1.059999942779541   0.089999996125698
1.039999961853027   0.149999991059303
0.969999969005585   0.199999988079071
1.090000033378601   0.129999995231628
1.139999985694885   0.009999999776483
0.949999988079071   0.000000000000000
0.699999988079071   0.089999996125698
0.649999976158142   0.209999993443489
0.629999995231628   0.289999991655350
0.620000004768372   0.299999982118607
0.680000007152557   0.219999998807907
0.680000007152557   0.109999999403954
0.729999959468842   0.099999994039536
0.879999995231628   0.109999999403954
0.799999952316284   0.149999991059303
0.829999983310699   0.059999998658895
0.969999969005585   0.000000000000000
0.919999957084656   0.109999999403954
0.620000004768372   0.370000004768372
1.139999985694885   0.170000001788139
0.779999971389771   0.239999994635582
0.599999964237213   0.359999984502792
0.859999954700470   0.349999994039536
1.159999966621399   0.229999989271164
1.049999952316284   0.029999999329448
0.740000009536743   0.000000000000000
0.569999992847443   0.000000000000000
0.610000014305115   0.049999997019768
0.859999954700470   0.119999997317791
0.879999995231628   0.159999996423721
0.649999976158142   0.189999997615814
0.500000000000000   0.179999992251396
0.589999973773956   0.119999997317791
0.719999969005585   0.059999998658895
0.819999992847443   0.070000000298023
0.919999957084656   0.119999997317791
0.919999957084656   0.170000001788139
0.989999949932098   0.179999992251396
1.139999985694885   0.119999997317791
1.110000014305115   0.059999998658895
0.810000002384186   0.109999999403954
0.550000011920929   0.159999996423721
0.479999989271164   0.189999997615814
0.610000014305115   0.179999992251396
0.689999997615814   0.170000001788139
0.729999959468842   0.140000000596046
0.769999980926514   0.009999999776483
0.899999976158142   0.000000000000000
1.159999966621399   0.000000000000000
1.029999971389771   0.059999998658895
0.649999976158142   0.259999990463257
0.589999973773956   0.379999995231628
0.509999990463257   0.560000002384186
1.139999985694885   0.019999999552965
0.759999990463257   0.070000000298023
0.569999992847443   0.219999998807907
0.649999976158142   0.340000003576279
0.899999976158142   0.299999982118607
0.949999988079071   0.170000001788139
0.729999959468842   0.039999999105930
0.560000002384186   0.000000000000000
0.569999992847443   0.029999999329448
0.740000009536743   0.119999997317791
0.779999971389771   0.199999988079071
0.669999957084656   0.259999990463257
0.539999961853027   0.280000001192093
0.519999980926514   0.250000000000000
0.509999990463257   0.189999997615814
0.539999961853027   0.170000001788139
0.560000002384186   0.199999988079071
0.620000004768372   0.219999998807907
0.759999990463257   0.170000001788139
0.889999985694885   0.099999994039536
0.849999964237213   0.099999994039536
0.659999966621399   0.189999997615814
0.459999978542328   0.250000000000000
0.439999997615814   0.229999989271164
0.610000014305115   0.129999995231628
0.740000009536743   0.059999998658895
0.699999988079071   0.089999996125698
0.689999997615814   0.109999999403954
0.909999966621399   0.009999999776483
1.209999918937683   0.000000000000000
1.149999976158142   0.000000000000000
0.629999995231628   0.379999995231628
0.579999983310699   0.579999983310699
0.519999980926514   0.659999966621399
0.969999969005585   0.099999994039536
0.740000009536743   0.029999999329448
0.669999957084656   0.079999998211861
0.599999964237213   0.229999989271164
0.610000014305115   0.319999992847443
0.639999985694885   0.310000002384186
0.620000004768372   0.199999988079071
0.560000002384186   0.119999997317791
0.529999971389771   0.089999996125698
0.489999979734421   0.179999992251396
0.649999976158142   0.209999993443489
0.669999957084656   0.269999980926514
0.599999964237213   0.319999992847443
0.560000002384186   0.310000002384186
0.479999989271164   0.280000001192093
0.379999995231628   0.259999990463257
0.319999992847443   0.259999990463257
0.299999982118607   0.239999994635582
0.489999979734421   0.149999991059303
0.659999966621399   0.039999999105930
0.719999969005585   0.029999999329448
0.659999966621399   0.140000000596046
0.569999992847443   0.250000000000000
0.509999990463257   0.280000001192093
0.599999964237213   0.199999988079071
0.699999988079071   0.159999996423721
0.639999985694885   0.209999993443489
0.629999995231628   0.229999989271164
0.839999973773956   0.119999997317791
1.059999942779541   0.000000000000000
1.019999980926514   0.039999999105930
0.789999961853027   0.359999984502792
0.620000004768372   0.629999995231628
0.889999985694885   0.029999999329448
0.839999973773956   0.000000000000000
0.769999980926514   0.079999998211861
0.689999997615814   0.239999994635582
0.589999973773956   0.310000002384186
0.579999983310699   0.259999990463257
0.569999992847443   0.159999996423721
0.519999980926514   0.089999996125698
0.519999980926514   0.099999994039536
0.599999964237213   0.159999996423721
0.680000007152557   0.239999994635582
0.740000009536743   0.289999991655350
0.750000000000000   0.289999991655350
0.680000007152557   0.250000000000000
0.550000011920929   0.199999988079071
0.449999988079071   0.170000001788139
0.329999983310699   0.199999988079071
0.370000004768372   0.189999997615814
0.529999971389771   0.079999998211861
0.659999966621399   0.000000000000000
0.740000009536743   0.019999999552965
0.779999971389771   0.159999996423721
0.750000000000000   0.229999989271164
0.750000000000000   0.229999989271164
0.689999997615814   0.239999994635582
0.649999976158142   0.250000000000000
0.599999964237213   0.259999990463257
0.680000007152557   0.199999988079071
0.810000002384186   0.119999997317791
0.870000004768372   0.109999999403954
0.959999978542328   0.319999992847443
0.819999992847443   0.569999992847443
0.969999969005585   0.000000000000000
0.979999959468842   0.000000000000000
0.909999966621399   0.009999999776483
0.779999971389771   0.199999988079071
0.699999988079071   0.259999990463257
0.599999964237213   0.239999994635582
0.569999992847443   0.129999995231628
0.569999992847443   0.009999999776483
0.639999985694885   0.000000000000000
0.740000009536743   0.079999998211861
0.819999992847443   0.189999997615814
0.859999954700470   0.259999990463257
0.839999973773956   0.289999991655350
0.810000002384186   0.239999994635582
0.750000000000000   0.129999995231628
0.659999966621399   0.070000000298023
0.550000011920929   0.129999995231628
0.479999989271164   0.239999994635582
0.579999983310699   0.189999997615814
0.680000007152557   0.089999996125698
0.769999980926514   0.000000000000000
0.740000009536743   0.039999999105930
0.769999980926514   0.140000000596046
0.849999964237213   0.189999997615814
0.789999961853027   0.209999993443489
0.769999980926514   0.199999988079071
0.750000000000000   0.179999992251396
0.639999985694885   0.199999988079071
0.629999995231628   0.219999998807907
0.789999961853027   0.229999989271164
1.019999980926514   0.329999983310699
0.930000007152557   0.509999990463257
0.989999949932098   0.000000000000000
0.879999995231628   0.000000000000000
0.859999954700470   0.029999999329448
0.839999973773956   0.170000001788139
0.759999990463257   0.219999998807907
0.649999976158142   0.179999992251396
0.589999973773956   0.079999998211861
0.620000004768372   0.000000000000000
0.719999969005585   0.000000000000000
0.919999957084656   0.029999999329448
1.000000000000000   0.140000000596046
0.959999978542328   0.239999994635582
0.899999976158142   0.289999991655350
0.829999983310699   0.269999980926514
0.779999971389771   0.179999992251396
0.719999969005585   0.089999996125698
0.699999988079071   0.099999994039536
0.689999997615814   0.199999988079071
0.629999995231628   0.259999990463257
0.659999966621399   0.189999997615814
0.589999973773956   0.059999998658895
0.539999961853027   0.000000000000000
0.579999983310699   0.049999997019768
0.709999978542328   0.140000000596046
0.819999992847443   0.170000001788139
0.849999964237213   0.179999992251396
0.979999959468842   0.129999995231628
0.909999966621399   0.109999999403954
0.740000009536743   0.259999990463257
0.589999973773956   0.449999988079071
0.789999961853027   0.439999997615814
1.029999971389771   0.000000000000000
0.849999964237213   0.000000000000000
0.799999952316284   0.000000000000000
0.839999973773956   0.119999997317791
0.849999964237213   0.159999996423721
0.810000002384186   0.099999994039536
0.789999961853027   0.029999999329448
0.789999961853027   0.000000000000000
0.870000004768372   0.009999999776483
0.949999988079071   0.059999998658895
0.969999969005585   0.140000000596046
0.930000007152557   0.199999988079071
0.839999973773956   0.280000001192093
0.789999961853027   0.289999991655350
0.669999957084656   0.280000001192093
0.599999964237213   0.219999998807907
0.669999957084656   0.140000000596046
0.719999969005585   0.159999996423721
0.620000004768372   0.239999994635582
0.560000002384186   0.209999993443489
0.500000000000000   0.119999997317791
0.479999989271164   0.000000000000000
0.529999971389771   0.000000000000000
0.599999964237213   0.119999997317791
0.689999997615814   0.239999994635582
0.870000004768372   0.229999989271164
1.049999952316284   0.119999997317791
1.039999961853027   0.070000000298023
0.969999969005585   0.349999994039536
0.419999986886978   0.579999983310699
1.090000033378601   0.070000000298023
0.879999995231628   0.000000000000000
0.719999969005585   0.000000000000000
0.729999959468842   0.059999998658895
0.889999985694885   0.029999999329448
0.989999949932098   0.000000000000000
1.029999971389771   0.009999999776483
0.989999949932098   0.049999997019768
0.899999976158142   0.109999999403954
0.810000002384186   0.149999991059303
0.829999983310699   0.119999997317791
0.879999995231628   0.099999994039536
0.810000002384186   0.170000001788139
0.699999988079071   0.269999980926514
0.620000004768372   0.319999992847443
0.529999971389771   0.310000002384186
0.589999973773956   0.219999998807907
0.669999957084656   0.149999991059303
0.579999983310699   0.189999997615814
0.519999980926514   0.209999993443489
0.539999961853027   0.149999991059303
0.560000002384186   0.070000000298023
0.620000004768372   0.019999999552965
0.639999985694885   0.140000000596046
0.610000014305115   0.280000001192093
0.709999978542328   0.269999980926514
0.819999992847443   0.179999992251396
0.750000000000000   0.310000002384186
0.979999959468842   0.449999988079071
1.100000023841858   0.149999991059303
0.930000007152557   0.079999998211861
0.750000000000000   0.039999999105930
0.759999990463257   0.000000000000000
0.899999976158142   0.000000000000000
1.009999990463257   0.000000000000000
0.989999949932098   0.059999998658895
0.879999995231628   0.170000001788139
0.759999990463257   0.209999993443489
0.769999980926514   0.159999996423721
0.829999983310699   0.059999998658895
0.829999983310699   0.019999999552965
0.740000009536743   0.079999998211861
0.589999973773956   0.199999988079071
0.539999961853027   0.299999982118607
0.569999992847443   0.329999983310699
0.649999976158142   0.299999982118607
0.769999980926514   0.199999988079071
0.629999995231628   0.149999991059303
0.579999983310699   0.189999997615814
0.649999976158142   0.189999997615814
0.779999971389771   0.140000000596046
0.870000004768372   0.140000000596046
0.859999954700470   0.179999992251396
0.669999957084656   0.299999982118607
0.489999979734421   0.340000003576279
0.349999994039536   0.370000004768372
0.389999985694885   0.459999978542328
0.560000002384186   0.539999961853027
1.049999952316284   0.189999997615814
0.949999988079071   0.149999991059303
0.870000004768372   0.099999994039536
0.909999966621399   0.039999999105930
0.939999997615814   0.000000000000000
0.909999966621399   0.019999999552965
0.789999961853027   0.129999995231628
0.689999997615814   0.229999989271164
0.729999959468842   0.219999998807907
0.819999992847443   0.129999995231628
0.870000004768372   0.039999999105930
0.759999990463257   0.049999997019768
0.610000014305115   0.099999994039536
0.500000000000000   0.149999991059303
0.560000002384186   0.170000001788139
0.769999980926514   0.209999993443489
0.829999983310699   0.289999991655350
0.849999964237213   0.269999980926514
0.699999988079071   0.199999988079071
0.699999988079071   0.149999991059303
0.709999978542328   0.209999993443489
0.849999964237213   0.239999994635582
1.029999971389771   0.259999990463257
1.049999952316284   0.209999993443489
0.989999949932098   0.119999997317791
0.859999954700470   0.129999995231628
0.689999997615814   0.340000003576279
0.489999979734421   0.489999979734421
1.069999933242798   0.179999992251396
0.930000007152557   0.189999997615814
0.949999988079071   0.149999991059303
0.979999959468842   0.099999994039536
0.939999997615814   0.049999997019768
0.759999990463257   0.089999996125698
0.629999995231628   0.179999992251396
0.599999964237213   0.239999994635582
0.759999990463257   0.159999996423721
0.930000007152557   0.000000000000000
0.870000004768372   0.019999999552965
0.659999966621399   0.129999995231628
0.439999997615814   0.179999992251396
0.419999986886978   0.129999995231628
0.610000014305115   0.039999999105930
0.810000002384186   0.099999994039536
0.939999997615814   0.219999998807907
0.879999995231628   0.280000001192093
0.769999980926514   0.229999989271164
0.769999980926514   0.109999999403954
0.759999990463257   0.170000001788139
0.659999966621399   0.340000003576279
0.639999985694885   0.370000004768372
0.759999990463257   0.250000000000000
1.039999961853027   0.009999999776483
1.159999966621399   0.119999997317791
1.019999980926514   0.340000003576279
0.599999964237213   0.500000000000000
1.079999923706055   0.189999997615814
1.059999942779541   0.170000001788139
1.009999990463257   0.149999991059303
0.930000007152557   0.109999999403954
0.799999952316284   0.089999996125698
0.629999995231628   0.149999991059303
0.550000011920929   0.229999989271164
0.649999976158142   0.219999998807907
0.839999973773956   0.109999999403954
0.949999988079071   0.000000000000000
0.849999964237213   0.029999999329448
0.610000014305115   0.149999991059303
[truncated: 5,819,625 more chars]
